# Supplementary material for: Killer whale (Orcinus orca) interactions with blue-eye trevalla (Hyperoglyphe antarctica) longline fisheries
Source: PeerJ. 2018 Aug 8;6:e5306. doi: 10.7717/peerj.5306 (PMC6087417; doi:10.7717/peerj.5306)
Supplement: Supplemental Information 1 [file peerj-06-5306-s002.csv]

area	day	area_day	depth	area_size	effort	captain	vessel	year	season	observer	kiw_pres	kiw_pres_lag1	distance	Y	X
AUS	7/01/2010	AUS 2010/01/07	451.75	1	6325	cap1	ves1	2010	1_Summer	NA	0	NA	NA	-40.8	148.8
AUS	8/01/2010	AUS 2010/01/08	418.25	3	13800	cap1	ves1	2010	1_Summer	NA	1	0	64.93599456	-40.2	148.9
AUS	12/01/2010	AUS 2010/01/12	442.25	2	15295	cap1	ves1	2010	1_Summer	NA	0	1	NA	-37.7	139.5
AUS	13/01/2010	AUS 2010/01/13	381.5	5	14950	cap1	ves1	2010	1_Summer	NA	0	0	59.05245258	-37.3	139.1
AUS	14/01/2010	AUS 2010/01/14	438.8	3	13800	cap1	ves1	2010	1_Summer	NA	1	0	89.18927929	-37.1	138.1
AUS	15/01/2010	AUS 2010/01/15	432.375	2	14950	cap1	ves1	2010	1_Summer	NA	0	1	63.1374335	-36.9	137.4
AUS	16/01/2010	AUS 2010/01/16	405	3	14950	cap1	ves1	2010	1_Summer	NA	0	0	61.79117092	-36.6	136.8
AUS	18/01/2010	AUS 2010/01/18	380.25	2	12650	cap1	ves1	2010	1_Summer	NA	0	0	NA	-35.7	135.4
AUS	19/01/2010	AUS 2010/01/19	395	2	13800	cap1	ves1	2010	1_Summer	NA	0	0	76.02572545	-35.1	135.8
AUS	20/01/2010	AUS 2010/01/20	447.6	2	14950	cap1	ves1	2010	1_Summer	NA	0	0	190.0281344	-36.7	136.7
AUS	21/01/2010	AUS 2010/01/21	360.8	2	14950	cap1	ves1	2010	1_Summer	NA	0	0	25.39954746	-36.7	137.0
AUS	22/01/2010	AUS 2010/01/22	453.2	3	13225	cap1	ves1	2010	1_Summer	NA	0	0	64.05616754	-37.0	137.6
AUS	23/01/2010	AUS 2010/01/23	523.125	2	13800	cap1	ves1	2010	1_Summer	NA	0	0	57.97432987	-37.1	138.2
AUS	24/01/2010	AUS 2010/01/24	414.8	4	14950	cap1	ves1	2010	1_Summer	NA	0	0	98.69426281	-37.5	139.2
AUS	25/01/2010	AUS 2010/01/25	410.9	2	12650	cap1	ves1	2010	1_Summer	NA	0	0	33.68595331	-37.7	139.6
AUS	27/01/2010	AUS 2010/01/27	413.875	3	9200	cap1	ves1	2010	1_Summer	NA	1	0	NA	-38.1	140.2
AUS	28/01/2010	AUS 2010/01/28	394.6	5	14950	cap1	ves1	2010	1_Summer	NA	1	1	128.0213547	-37.3	139.1
AUS	29/01/2010	AUS 2010/01/29	366.625	4	14950	cap1	ves1	2010	1_Summer	NA	1	1	62.07639806	-37.1	138.5
AUS	30/01/2010	AUS 2010/01/30	404.875	4	14950	cap1	ves1	2010	1_Summer	NA	1	1	95.67307325	-36.9	137.5
AUS	31/01/2010	AUS 2010/01/31	430	4	14950	cap1	ves1	2010	1_Summer	NA	1	1	52.08817486	-36.6	136.9
AUS	1/02/2010	AUS 2010/02/01	341.125	2	11500	cap1	ves1	2010	1_Summer	NA	1	1	18.96852184	-36.6	136.7
AUS	4/02/2010	AUS 2010/02/04	405.125	2	12650	cap1	ves1	2010	1_Summer	NA	0	1	NA	-34.0	132.4
AUS	5/02/2010	AUS 2010/02/05	375.1	3	14950	cap1	ves1	2010	1_Summer	NA	0	0	32.07261918	-34.3	132.6
AUS	6/02/2010	AUS 2010/02/06	352.6	3	14950	cap1	ves1	2010	1_Summer	NA	0	0	62.95509658	-34.7	133.1
AUS	7/02/2010	AUS 2010/02/07	382.9	3	14950	cap1	ves1	2010	1_Summer	NA	0	0	28.23111186	-34.8	133.4
AUS	8/02/2010	AUS 2010/02/08	429.625	2	12650	cap1	ves1	2010	1_Summer	NA	0	0	30.26932562	-34.9	133.7
AUS	29/03/2010	AUS 2010/03/29	479.6666667	2	14950	cap1	ves1	2010	2_Autumn	NA	1	0	NA	-41.4	144.3
AUS	30/03/2010	AUS 2010/03/30	495.5	2	14950	cap1	ves1	2010	2_Autumn	NA	1	1	47.77574014	-41.8	144.5
AUS	31/03/2010	AUS 2010/03/31	514.75	2	14950	cap1	ves1	2010	2_Autumn	NA	0	1	71.09737869	-42.4	144.8
AUS	1/04/2010	AUS 2010/04/01	460	1	2300	cap1	ves1	2010	2_Autumn	NA	0	0	16.30419898	-42.5	144.9
AUS	2/04/2010	AUS 2010/04/02	487.25	4	17250	cap1	ves1	2010	2_Autumn	NA	0	0	26.32844377	-42.8	145.0
AUS	3/04/2010	AUS 2010/04/03	474.25	5	21850	cap1	ves1	2010	2_Autumn	NA	0	0	56.43941964	-43.2	145.3
AUS	4/04/2010	AUS 2010/04/04	453.3333333	4	21850	cap1	ves1	2010	2_Autumn	NA	1	0	81.2461323	-43.8	145.9
AUS	7/04/2010	AUS 2010/04/07	422	2	11500	cap1	ves1	2010	2_Autumn	NA	0	1	NA	-43.7	145.9
AUS	8/04/2010	AUS 2010/04/08	424.5	4	18400	cap1	ves1	2010	2_Autumn	NA	0	0	56.37317283	-43.3	145.4
AUS	9/04/2010	AUS 2010/04/09	449.75	5	27600	cap1	ves1	2010	2_Autumn	NA	0	0	38.17415519	-43.0	145.1
AUS	10/04/2010	AUS 2010/04/10	481.125	2	14950	cap1	ves1	2010	2_Autumn	NA	0	0	29.28763424	-43.2	145.3
AUS	11/04/2010	AUS 2010/04/11	433.8333333	3	13800	cap1	ves1	2010	2_Autumn	NA	0	0	112.7394759	-44.0	146.2
AUS	12/04/2010	AUS 2010/04/12	507.125	4	14950	cap1	ves1	2010	2_Autumn	NA	0	0	17.26193115	-44.1	146.4
AUS	15/04/2010	AUS 2010/04/15	429.125	4	14950	cap1	ves1	2010	2_Autumn	NA	0	0	NA	-42.7	148.4
AUS	16/04/2010	AUS 2010/04/16	448.3333333	3	14950	cap1	ves1	2010	2_Autumn	NA	0	0	26.37807081	-43.0	148.3
AUS	17/04/2010	AUS 2010/04/17	421	1	10350	cap1	ves1	2010	2_Autumn	NA	0	0	46.99656654	-42.6	148.5
AUS	18/04/2010	AUS 2010/04/18	474.5	1	5750	cap1	ves1	2010	2_Autumn	NA	0	0	73.62238484	-43.2	148.2
AUS	19/04/2010	AUS 2010/04/19	440	5	24150	cap1	ves1	2010	2_Autumn	NA	0	0	36.10261172	-43.5	148.1
AUS	22/04/2010	AUS 2010/04/22	446.1428571	4	25300	cap1	ves1	2010	2_Autumn	NA	1	0	NA	-44.1	147.0
AUS	23/04/2010	AUS 2010/04/23	448.625	4	18400	cap1	ves1	2010	2_Autumn	NA	1	1	19.99052068	-44.1	146.8
AUS	24/04/2010	AUS 2010/04/24	528.5	2	10350	cap1	ves1	2010	2_Autumn	NA	1	1	26.96935449	-44.1	146.4
AUS	25/04/2010	AUS 2010/04/25	444	1	4600	cap1	ves1	2010	2_Autumn	NA	1	1	5.747506783	-44.1	146.5
AUS	26/04/2010	AUS 2010/04/26	425	5	29900	cap1	ves1	2010	2_Autumn	NA	1	1	74.90623736	-44.0	147.4
AUS	30/04/2010	AUS 2010/04/30	445.4375	5	27600	cap1	ves1	2010	2_Autumn	NA	0	1	NA	-41.6	148.6
AUS	1/05/2010	AUS 2010/05/01	429.5	2	13800	cap1	ves1	2010	2_Autumn	NA	0	0	26.6920389	-41.4	148.7
AUS	2/05/2010	AUS 2010/05/02	447.5	2	11500	cap1	ves1	2010	2_Autumn	NA	0	0	14.10186384	-41.3	148.8
AUS	3/05/2010	AUS 2010/05/03	468.9	5	17250	cap1	ves1	2010	2_Autumn	NA	0	0	32.35745184	-41.0	148.7
AUS	4/05/2010	AUS 2010/05/04	465.375	3	13800	cap1	ves1	2010	2_Autumn	NA	1	0	17.64354973	-40.9	148.7
AUS	5/05/2010	AUS 2010/05/05	439	2	8050	cap1	ves1	2010	2_Autumn	NA	1	1	39.8005377	-41.2	148.7
AUS	13/07/2010	AUS 2010/07/13	413.5	3	14950	cap1	ves1	2010	3_Winter	NA	1	1	NA	-40.3	148.9
AUS	14/07/2010	AUS 2010/07/14	410.1666667	1	12650	cap1	ves1	2010	3_Winter	NA	1	1	34.1454256	-40.0	148.9
AUS	15/07/2010	AUS 2010/07/15	439.25	2	8050	cap1	ves1	2010	3_Winter	NA	1	1	38.95616442	-39.6	148.8
AUS	16/07/2010	AUS 2010/07/16	461.5	4	19550	cap1	ves1	2010	3_Winter	NA	1	1	58.48488353	-39.1	148.6
AUS	17/07/2010	AUS 2010/07/17	426.6666667	5	19550	cap1	ves1	2010	3_Winter	NA	1	1	49.05317204	-38.7	148.5
AUS	18/07/2010	AUS 2010/07/18	434	2	14950	cap1	ves1	2010	3_Winter	NA	1	1	29.00653316	-38.4	148.6
AUS	19/07/2010	AUS 2010/07/19	489.25	2	14950	cap1	ves1	2010	3_Winter	NA	0	1	38.7801943	-38.3	149.0
AUS	22/07/2010	AUS 2010/07/22	482.5	1	14950	cap1	ves1	2010	3_Winter	NA	0	0	NA	-37.8	150.1
AUS	23/07/2010	AUS 2010/07/23	484.5	5	28750	cap1	ves1	2010	3_Winter	NA	1	0	81.70021178	-38.2	149.4
AUS	25/07/2010	AUS 2010/07/25	437.375	5	29900	cap1	ves1	2010	3_Winter	NA	0	1	169.6149806	-39.7	148.8
AUS	26/07/2010	AUS 2010/07/26	498.125	3	14950	cap1	ves1	2010	3_Winter	NA	0	0	22.86830178	-39.9	148.9
AUS	27/07/2010	AUS 2010/07/27	520.5	2	14950	cap1	ves1	2010	3_Winter	NA	0	0	16.03116291	-40.1	148.9
AUS	1/08/2010	AUS 2010/08/01	429	1	2300	cap1	ves1	2010	3_Winter	NA	0	0	NA	-36.8	137.4
AUS	2/08/2010	AUS 2010/08/02	464.4	3	19550	cap1	ves1	2010	3_Winter	NA	0	0	12.18646913	-36.8	137.3
AUS	3/08/2010	AUS 2010/08/03	389.3333333	2	8050	cap1	ves1	2010	3_Winter	NA	0	0	39.43796371	-36.6	136.9
AUS	4/08/2010	AUS 2010/08/04	414	2	14950	cap1	ves1	2010	3_Winter	NA	1	0	7.108351954	-36.7	136.8
AUS	5/08/2010	AUS 2010/08/05	372.75	2	13800	cap1	ves1	2010	3_Winter	NA	1	1	37.97855334	-36.4	136.4
AUS	6/08/2010	AUS 2010/08/06	486.2857143	7	29900	cap1	ves1	2010	3_Winter	NA	1	1	151.1532053	-35.6	135.1
AUS	10/08/2010	AUS 2010/08/10	498.125	2	14950	cap1	ves1	2010	3_Winter	NA	0	1	NA	-34.1	132.4
AUS	11/08/2010	AUS 2010/08/11	439.0625	5	29900	cap1	ves1	2010	3_Winter	NA	0	0	30.32086639	-34.3	132.7
AUS	12/08/2010	AUS 2010/08/12	462.6666667	2	14950	cap1	ves1	2010	3_Winter	NA	0	0	44.54433182	-34.6	133.0
AUS	13/08/2010	AUS 2010/08/13	405.25	3	14950	cap1	ves1	2010	3_Winter	NA	1	0	14.86187195	-34.7	133.2
AUS	15/08/2010	AUS 2010/08/15	432.1875	6	27600	cap1	ves1	2010	3_Winter	NA	0	1	27.16101664	-34.8	133.4
AUS	17/08/2010	AUS 2010/08/17	457.4	4	12650	cap1	ves1	2010	3_Winter	NA	0	0	186.9559708	-35.6	135.2
AUS	20/08/2010	AUS 2010/08/20	444.1875	6	28750	cap2	ves1	2010	3_Winter	NA	0	0	NA	-36.0	135.7
AUS	22/08/2010	AUS 2010/08/22	369	2	14950	cap2	ves1	2010	3_Winter	NA	0	0	113.7034961	-36.6	136.7
AUS	23/08/2010	AUS 2010/08/23	368	2	14950	cap2	ves1	2010	3_Winter	NA	0	0	33.50837814	-36.4	136.4
AUS	24/08/2010	AUS 2010/08/24	459.4166667	4	28750	cap2	ves1	2010	3_Winter	NA	0	0	46.87988164	-36.3	136.0
AUS	26/09/2010	AUS 2010/09/26	500.6666667	3	14950	cap1	ves1	2010	4_Spring	NA	1	0	NA	-33.8	132.1
AUS	27/09/2010	AUS 2010/09/27	432.3333333	4	29900	cap1	ves1	2010	4_Spring	NA	1	1	47.40398861	-34.1	132.5
AUS	28/09/2010	AUS 2010/09/28	418.5	4	14950	cap1	ves1	2010	4_Spring	NA	1	1	36.50063684	-34.4	132.8
AUS	29/09/2010	AUS 2010/09/29	529	3	14950	cap1	ves1	2010	4_Spring	NA	1	1	38.29189344	-34.6	133.1
AUS	30/09/2010	AUS 2010/09/30	498.875	1	14950	cap1	ves1	2010	4_Spring	NA	1	1	23.35805494	-34.8	133.2
AUS	1/10/2010	AUS 2010/10/01	446.7	3	14950	cap1	ves1	2010	4_Spring	NA	1	1	10.54130332	-34.8	133.3
AUS	2/10/2010	AUS 2010/10/02	552.5	2	14950	cap1	ves1	2010	4_Spring	NA	1	1	25.56993503	-34.9	133.6
AUS	5/10/2010	AUS 2010/10/05	506.6428571	4	19550	cap1	ves1	2010	4_Spring	NA	1	1	NA	-35.6	135.2
AUS	6/10/2010	AUS 2010/10/06	514.7	4	17250	cap1	ves1	2010	4_Spring	NA	1	1	15.03089985	-35.6	135.0
AUS	7/10/2010	AUS 2010/10/07	NA	1	4600	cap1	ves1	2010	4_Spring	NA	1	1	5.759774441	-35.5	135.0
AUS	8/10/2010	AUS 2010/10/08	499.3888889	5	28750	cap1	ves1	2010	4_Spring	NA	1	1	63.13042796	-35.8	135.6
AUS	9/10/2010	AUS 2010/10/09	516.8	3	14950	cap1	ves1	2010	4_Spring	NA	1	1	19.10096644	-35.7	135.4
AUS	13/10/2010	AUS 2010/10/13	444	3	13800	cap1	ves1	2010	4_Spring	NA	0	1	NA	-37.2	138.9
AUS	14/10/2010	AUS 2010/10/14	423.875	5	27600	cap1	ves1	2010	4_Spring	NA	0	0	23.92022818	-37.4	139.1
AUS	16/10/2010	AUS 2010/10/16	444.7	3	17250	cap1	ves1	2010	4_Spring	NA	0	0	65.24775084	-37.8	139.7
AUS	17/10/2010	AUS 2010/10/17	474	1	10350	cap1	ves1	2010	4_Spring	NA	0	0	58.97275805	-38.1	140.2
AUS	19/10/2010	AUS 2010/10/19	455.5	2	11500	cap1	ves1	2010	4_Spring	NA	0	0	NA	-38.8	141.9
AUS	20/10/2010	AUS 2010/10/20	398.125	4	13800	cap1	ves1	2010	4_Spring	NA	0	0	23.82282532	-38.8	141.7
AUS	21/10/2010	AUS 2010/10/21	481.9	4	19550	cap1	ves1	2010	4_Spring	NA	0	0	93.80857015	-39.2	142.6
AUS	22/10/2010	AUS 2010/10/22	441.1666667	2	9200	cap1	ves1	2010	4_Spring	NA	0	0	67.64161338	-39.7	143.1
AUS	23/10/2010	AUS 2010/10/23	458.625	3	13800	cap1	ves1	2010	4_Spring	NA	0	0	182.0706005	-41.2	144.1
AUS	24/10/2010	AUS 2010/10/24	476	4	26450	cap1	ves1	2010	4_Spring	NA	0	0	101.8589017	-42.0	144.6
AUS	30/10/2010	AUS 2010/10/30	581.5	1	4600	cap1	ves1	2010	4_Spring	NA	0	0	NA	-42.9	145.0
AUS	31/10/2010	AUS 2010/10/31	484.3333333	3	9200	cap1	ves1	2010	4_Spring	NA	0	0	16.17986846	-43.0	145.1
AUS	1/11/2010	AUS 2010/11/01	503.5	2	13800	cap1	ves1	2010	4_Spring	NA	0	0	24.79226813	-43.2	145.3
AUS	2/11/2010	AUS 2010/11/02	501.5	2	13800	cap1	ves1	2010	4_Spring	NA	0	0	110.3063635	-44.0	146.1
AUS	3/11/2010	AUS 2010/11/03	484.8	3	13800	cap1	ves1	2010	4_Spring	NA	0	0	33.92903948	-44.1	146.5
AUS	7/11/2010	AUS 2010/11/07	544	1	13800	cap2	ves1	2010	4_Spring	NA	0	0	NA	-44.2	147.1
AUS	8/11/2010	AUS 2010/11/08	496	1	4600	cap2	ves1	2010	4_Spring	NA	0	0	21.37764638	-44.0	147.1
AUS	9/11/2010	AUS 2010/11/09	457.6666667	4	29900	cap2	ves1	2010	4_Spring	NA	0	0	137.7051227	-43.4	145.6
AUS	10/11/2010	AUS 2010/11/10	480.5	3	14950	cap2	ves1	2010	4_Spring	NA	0	0	123.4005371	-42.3	145.8
AUS	12/11/2010	AUS 2010/11/12	441.8	3	26450	cap2	ves1	2010	4_Spring	NA	0	0	NA	-41.8	144.6
AUS	13/11/2010	AUS 2010/11/13	485.6666667	3	14950	cap2	ves1	2010	4_Spring	NA	0	0	50.60304054	-42.3	144.8
AUS	14/11/2010	AUS 2010/11/14	463.375	3	14950	cap2	ves1	2010	4_Spring	NA	0	0	38.06226788	-42.6	144.9
AUS	15/11/2010	AUS 2010/11/15	512.3333333	2	14950	cap2	ves1	2010	4_Spring	NA	0	0	19.18759087	-42.4	144.8
AUS	17/11/2010	AUS 2010/11/17	427.8333333	3	14950	cap2	ves1	2010	4_Spring	NA	0	0	NA	-41.9	144.6
AUS	18/11/2010	AUS 2010/11/18	496	2	14950	cap2	ves1	2010	4_Spring	NA	0	0	12.36233732	-41.8	144.5
AUS	19/11/2010	AUS 2010/11/19	459.8333333	3	14950	cap2	ves1	2010	4_Spring	NA	0	0	71.9531565	-41.2	144.4
AUS	21/11/2010	AUS 2010/11/21	497.3333333	6	28750	cap2	ves1	2010	4_Spring	NA	0	0	186.5091654	-39.8	143.2
AUS	26/11/2010	AUS 2010/11/26	376.875	1	6900	cap2	ves1	2010	4_Spring	NA	0	0	NA	-40.8	148.8
AUS	27/11/2010	AUS 2010/11/27	463.25	3	14950	cap2	ves1	2010	4_Spring	NA	0	0	63.44194877	-40.3	148.9
AUS	28/11/2010	AUS 2010/11/28	415.8333333	4	25300	cap2	ves1	2010	4_Spring	NA	0	0	81.9639517	-39.5	148.7
AUS	29/11/2010	AUS 2010/11/29	489.75	4	19550	cap2	ves1	2010	4_Spring	NA	0	0	80.18522539	-38.8	148.6
AUS	30/11/2010	AUS 2010/11/30	499	1	4600	cap2	ves1	2010	4_Spring	NA	0	0	71.11936331	-38.3	149.1
AUS	1/12/2010	AUS 2010/12/01	423.8333333	2	10350	cap2	ves1	2010	1_Summer	NA	0	0	73.37045952	-38.3	150.0
AUS	2/12/2010	AUS 2010/12/02	472.1	2	14950	cap2	ves1	2010	1_Summer	NA	0	0	88.51275452	-38.8	149.2
AUS	6/12/2010	AUS 2010/12/06	141.125	2	9200	cap2	ves1	2010	1_Summer	NA	0	0	NA	-38.6	149.2
AUS	7/12/2010	AUS 2010/12/07	191.375	1	9545	cap2	ves1	2010	1_Summer	NA	0	0	3.191035427	-38.7	149.2
AUS	8/12/2010	AUS 2010/12/08	183.25	2	9200	cap2	ves1	2010	1_Summer	NA	0	0	8.576164088	-38.7	149.2
AUS	9/12/2010	AUS 2010/12/09	154.75	2	9200	cap2	ves1	2010	1_Summer	NA	0	0	11.83219259	-38.7	149.1
AUS	10/12/2010	AUS 2010/12/10	132.7142857	3	13225	cap2	ves1	2010	1_Summer	NA	0	0	7.285209342	-38.7	149.2
AUS	14/12/2010	AUS 2010/12/14	437.375	2	16100	cap2	ves1	2010	1_Summer	NA	0	0	NA	-37.9	149.9
AUS	15/12/2010	AUS 2010/12/15	375.9166667	4	23000	cap2	ves1	2010	1_Summer	NA	0	0	116.9292503	-38.4	148.7
AUS	16/12/2010	AUS 2010/12/16	438.5	2	13800	cap2	ves1	2010	1_Summer	NA	0	0	79.89496266	-39.1	148.6
AUS	17/12/2010	AUS 2010/12/17	361.3333333	2	13800	cap2	ves1	2010	1_Summer	NA	0	0	22.93079827	-39.3	148.7
AUS	6/01/2011	AUS 2011/01/06	448.1666667	2	11500	cap1	ves1	2011	1_Summer	NA	0	0	NA	-40.3	148.9
AUS	7/01/2011	AUS 2011/01/07	454.375	2	13800	cap1	ves1	2011	1_Summer	NA	1	0	39.13393488	-39.9	148.9
AUS	8/01/2011	AUS 2011/01/08	461.75	1	13800	cap1	ves1	2011	1_Summer	NA	1	1	99.97639076	-40.8	148.8
AUS	9/01/2011	AUS 2011/01/09	466.875	2	14950	cap1	ves1	2011	1_Summer	NA	1	1	66.23362501	-41.4	148.7
AUS	10/01/2011	AUS 2011/01/10	490.4	4	18400	cap1	ves1	2011	1_Summer	NA	1	1	26.10101183	-41.6	148.6
AUS	11/01/2011	AUS 2011/01/11	463.5	1	6900	cap1	ves1	2011	1_Summer	NA	1	1	10.10633953	-41.5	148.6
AUS	14/01/2011	AUS 2011/01/14	437.5	3	14950	cap1	ves1	2011	1_Summer	NA	0	1	NA	-39.8	143.1
AUS	15/01/2011	AUS 2011/01/15	396.3	3	14950	cap1	ves1	2011	1_Summer	NA	0	0	160.5879228	-38.8	141.8
AUS	17/01/2011	AUS 2011/01/17	427.9	2	14950	cap1	ves1	2011	1_Summer	NA	0	0	230.8393391	-37.7	139.6
AUS	18/01/2011	AUS 2011/01/18	418.7	4	14950	cap1	ves1	2011	1_Summer	NA	1	0	64.85314717	-37.3	139.0
AUS	19/01/2011	AUS 2011/01/19	407.75	4	14950	cap1	ves1	2011	1_Summer	NA	1	1	99.70813587	-37.1	137.9
AUS	20/01/2011	AUS 2011/01/20	414	1	14950	cap1	ves1	2011	1_Summer	NA	1	1	49.80377442	-36.9	137.5
AUS	21/01/2011	AUS 2011/01/21	436.75	1	8050	cap1	ves1	2011	1_Summer	NA	1	1	69.76808543	-36.7	136.7
AUS	24/01/2011	AUS 2011/01/24	385.7	4	14950	cap1	ves1	2011	1_Summer	NA	0	1	NA	-33.6	131.8
AUS	25/01/2011	AUS 2011/01/25	377.1	3	14950	cap1	ves1	2011	1_Summer	NA	0	0	12.80238773	-33.7	131.9
AUS	26/01/2011	AUS 2011/01/26	476.125	3	14950	cap1	ves1	2011	1_Summer	NA	0	0	88.3743653	-34.2	132.6
AUS	27/01/2011	AUS 2011/01/27	394.3	3	14950	cap1	ves1	2011	1_Summer	NA	0	0	20.86392008	-34.4	132.7
AUS	28/01/2011	AUS 2011/01/28	390.5	3	13800	cap1	ves1	2011	1_Summer	NA	0	0	37.12540302	-34.6	133.0
AUS	29/01/2011	AUS 2011/01/29	388.8	4	14260	cap1	ves1	2011	1_Summer	NA	0	0	26.0231485	-34.7	133.2
AUS	30/01/2011	AUS 2011/01/30	394.6	3	14950	cap1	ves1	2011	1_Summer	NA	1	0	22.61170053	-34.9	133.4
AUS	31/01/2011	AUS 2011/01/31	464.75	2	8050	cap1	ves1	2011	1_Summer	NA	0	1	25.90429729	-34.9	133.7
AUS	2/02/2011	AUS 2011/02/02	405.4	3	14950	cap1	ves1	2011	1_Summer	NA	0	0	NA	-35.9	135.6
AUS	3/02/2011	AUS 2011/02/03	417.5	4	14950	cap1	ves1	2011	1_Summer	NA	0	0	46.88294541	-36.3	135.8
AUS	4/02/2011	AUS 2011/02/04	454.9	3	14950	cap1	ves1	2011	1_Summer	NA	0	0	13.25406258	-36.2	135.9
AUS	5/02/2011	AUS 2011/02/05	477.8	2	13800	cap1	ves1	2011	1_Summer	NA	0	0	52.41932187	-35.8	135.5
AUS	6/02/2011	AUS 2011/02/06	395.1	3	14950	cap1	ves1	2011	1_Summer	NA	0	0	21.03581412	-35.7	135.3
AUS	7/02/2011	AUS 2011/02/07	464	3	12650	cap1	ves1	2011	1_Summer	NA	1	0	15.23643741	-35.6	135.2
AUS	9/02/2011	AUS 2011/02/09	400.25	2	12650	cap1	ves1	2011	1_Summer	NA	1	1	NA	-36.5	137.5
AUS	10/02/2011	AUS 2011/02/10	398.1	3	13800	cap1	ves1	2011	1_Summer	NA	1	1	54.05005137	-36.7	136.9
AUS	11/02/2011	AUS 2011/02/11	418.5	1	13800	cap1	ves1	2011	1_Summer	NA	1	1	99.74487748	-36.2	135.9
AUS	12/02/2011	AUS 2011/02/12	312.3	3	14950	cap1	ves1	2011	1_Summer	NA	1	1	51.00961197	-36.4	136.4
AUS	13/02/2011	AUS 2011/02/13	366.125	2	13800	cap1	ves1	2011	1_Summer	NA	1	1	39.23784323	-36.3	136.0
AUS	14/02/2011	AUS 2011/02/14	354.7	3	12650	cap1	ves1	2011	1_Summer	NA	1	1	26.95723547	-36.1	135.8
AUS	17/02/2011	AUS 2011/02/17	483.8333333	1	6900	cap2	ves1	2011	1_Summer	NA	0	1	NA	-34.9	133.3
AUS	18/02/2011	AUS 2011/02/18	345	4	11500	cap2	ves1	2011	1_Summer	NA	0	0	190.4851325	-33.7	131.8
AUS	19/02/2011	AUS 2011/02/19	892.9	4	13800	cap2	ves1	2011	1_Summer	NA	0	0	59.9829897	-34.0	132.4
AUS	20/02/2011	AUS 2011/02/20	396.5	2	13800	cap2	ves1	2011	1_Summer	NA	0	0	36.54300165	-34.3	132.6
AUS	21/02/2011	AUS 2011/02/21	323.4	3	9775	cap2	ves1	2011	1_Summer	NA	0	0	20.00826892	-34.4	132.8
AUS	22/02/2011	AUS 2011/02/22	386.8125	7	26450	cap2	ves1	2011	1_Summer	NA	0	0	55.77961504	-34.7	133.2
AUS	25/02/2011	AUS 2011/02/25	395.625	2	9200	cap2	ves1	2011	1_Summer	NA	0	0	NA	-35.1	135.6
AUS	26/02/2011	AUS 2011/02/26	446	2	11500	cap2	ves1	2011	1_Summer	NA	0	0	77.7506494	-35.6	134.9
AUS	27/02/2011	AUS 2011/02/27	443	3	13800	cap2	ves1	2011	1_Summer	NA	0	0	75.99164609	-35.2	135.6
AUS	28/02/2011	AUS 2011/02/28	416.3	2	13800	cap2	ves1	2011	1_Summer	NA	1	0	15.62329838	-35.3	135.7
AUS	1/03/2011	AUS 2011/03/01	345.8333333	3	12650	cap2	ves1	2011	2_Autumn	NA	0	1	144.139141	-36.4	136.5
AUS	2/03/2011	AUS 2011/03/02	381.5	4	14950	cap2	ves1	2011	2_Autumn	NA	0	0	103.930942	-35.6	135.9
AUS	3/03/2011	AUS 2011/03/03	341.6	3	14950	cap2	ves1	2011	2_Autumn	NA	0	0	61.53867004	-35.1	135.6
AUS	6/03/2011	AUS 2011/03/06	386.9166667	4	14950	cap2	ves1	2011	2_Autumn	NA	0	0	NA	-34.9	133.6
AUS	7/03/2011	AUS 2011/03/07	435.5	3	14950	cap2	ves1	2011	2_Autumn	NA	0	0	20.41142269	-34.9	133.4
AUS	8/03/2011	AUS 2011/03/08	400.5	2	14950	cap2	ves1	2011	2_Autumn	NA	0	0	82.03379823	-34.3	132.7
AUS	9/03/2011	AUS 2011/03/09	507.8333333	3	14950	cap2	ves1	2011	2_Autumn	NA	0	0	76.07380012	-34.8	133.3
AUS	10/03/2011	AUS 2011/03/10	458.8	2	14950	cap2	ves1	2011	2_Autumn	NA	0	0	154.4291443	-35.5	134.8
AUS	11/03/2011	AUS 2011/03/11	406.5	1	12650	cap2	ves1	2011	2_Autumn	NA	1	0	31.05692976	-35.6	135.1
AUS	13/03/2011	AUS 2011/03/13	405.875	2	6900	cap2	ves1	2011	2_Autumn	NA	1	1	NA	-36.1	135.8
AUS	14/03/2011	AUS 2011/03/14	458	3	14950	cap2	ves1	2011	2_Autumn	NA	1	1	120.6307629	-36.7	137.0
AUS	15/03/2011	AUS 2011/03/15	451.4166667	3	13800	cap2	ves1	2011	2_Autumn	NA	0	1	47.81030427	-36.9	137.4
AUS	16/03/2011	AUS 2011/03/16	378.8333333	4	13800	cap2	ves1	2011	2_Autumn	NA	0	0	67.918379	-37.1	138.1
AUS	17/03/2011	AUS 2011/03/17	374	3	14950	cap2	ves1	2011	2_Autumn	NA	1	0	13.02195863	-37.1	138.3
AUS	18/03/2011	AUS 2011/03/18	409.2	2	14950	cap2	ves1	2011	2_Autumn	NA	1	1	65.09756301	-37.2	139.0
AUS	19/03/2011	AUS 2011/03/19	364.8333333	2	14950	cap2	ves1	2011	2_Autumn	NA	1	1	65.29049585	-37.6	139.5
AUS	20/03/2011	AUS 2011/03/20	503.6666667	3	9200	cap2	ves1	2011	2_Autumn	NA	0	1	92.05999019	-38.2	140.3
AUS	22/03/2011	AUS 2011/03/22	446.8	4	11500	cap2	ves1	2011	2_Autumn	NA	1	0	NA	-38.8	141.8
AUS	23/03/2011	AUS 2011/03/23	460.25	4	14950	cap2	ves1	2011	2_Autumn	NA	0	1	63.51719182	-39.0	142.4
AUS	24/03/2011	AUS 2011/03/24	397.6666667	3	13800	cap2	ves1	2011	2_Autumn	NA	0	0	14.9122545	-39.1	142.6
AUS	25/03/2011	AUS 2011/03/25	444.375	2	11500	cap2	ves1	2011	2_Autumn	NA	0	0	42.25800309	-39.4	142.9
AUS	26/03/2011	AUS 2011/03/26	438.3	3	14950	cap2	ves1	2011	2_Autumn	NA	0	0	21.93977198	-39.6	143.0
AUS	27/03/2011	AUS 2011/03/27	544.6	3	14950	cap2	ves1	2011	2_Autumn	NA	0	0	11.39813004	-39.7	143.1
AUS	31/03/2011	AUS 2011/03/31	474.8333333	2	14950	cap1	ves1	2011	2_Autumn	NA	1	0	NA	-40.9	148.8
AUS	1/04/2011	AUS 2011/04/01	419.125	2	14950	cap1	ves1	2011	2_Autumn	NA	1	1	32.09791911	-41.1	148.7
AUS	2/04/2011	AUS 2011/04/02	485.5	2	14950	cap1	ves1	2011	2_Autumn	NA	1	1	46.5768849	-41.6	148.6
AUS	3/04/2011	AUS 2011/04/03	454.8333333	3	14375	cap1	ves1	2011	2_Autumn	NA	1	1	20.23499508	-41.7	148.6
AUS	4/04/2011	AUS 2011/04/04	488	2	14950	cap1	ves1	2011	2_Autumn	NA	0	1	110.7936666	-42.7	148.4
AUS	5/04/2011	AUS 2011/04/05	451.1	4	20700	cap1	ves1	2011	2_Autumn	NA	1	0	24.49218418	-42.9	148.3
AUS	6/04/2011	AUS 2011/04/06	454.6	4	23000	cap1	ves1	2011	2_Autumn	NA	1	1	32.01140081	-43.2	148.2
AUS	9/04/2011	AUS 2011/04/09	437	3	14950	cap1	ves1	2011	2_Autumn	NA	0	1	NA	-44.1	147.1
AUS	10/04/2011	AUS 2011/04/10	493	4	14950	cap1	ves1	2011	2_Autumn	NA	0	0	23.4726453	-44.1	146.8
AUS	11/04/2011	AUS 2011/04/11	496.25	2	14950	cap1	ves1	2011	2_Autumn	NA	0	0	61.12350897	-44.0	146.1
AUS	12/04/2011	AUS 2011/04/12	487	2	13800	cap1	ves1	2011	2_Autumn	NA	0	0	19.08275303	-44.0	146.3
AUS	13/04/2011	AUS 2011/04/13	449.2142857	6	23000	cap1	ves1	2011	2_Autumn	NA	0	0	100.4529559	-43.3	145.5
AUS	14/04/2011	AUS 2011/04/14	437.75	2	11500	cap1	ves1	2011	2_Autumn	NA	1	0	65.05631885	-42.9	145.1
AUS	15/04/2011	AUS 2011/04/15	435.8	4	23000	cap1	ves1	2011	2_Autumn	NA	1	1	62.73911102	-42.3	144.8
AUS	17/04/2011	AUS 2011/04/17	405.5	1	4600	cap1	ves1	2011	2_Autumn	NA	0	1	NA	-41.8	144.6
AUS	18/04/2011	AUS 2011/04/18	458.2	2	25300	cap1	ves1	2011	2_Autumn	NA	1	0	27.32938918	-41.5	144.4
AUS	20/04/2011	AUS 2011/04/20	441.5	1	14950	cap1	ves1	2011	2_Autumn	NA	1	1	178.5095578	-43.1	145.1
AUS	21/04/2011	AUS 2011/04/21	522.25	3	13800	cap1	ves1	2011	2_Autumn	NA	0	1	121.6912559	-43.9	146.0
AUS	22/04/2011	AUS 2011/04/22	478.6666667	3	12650	cap1	ves1	2011	2_Autumn	NA	0	0	43.60271472	-44.1	146.5
AUS	23/04/2011	AUS 2011/04/23	478	2	12650	cap1	ves1	2011	2_Autumn	NA	0	0	6.390446635	-44.1	146.6
AUS	24/04/2011	AUS 2011/04/24	462.75	2	13800	cap1	ves1	2011	2_Autumn	NA	0	0	30.69592894	-44.1	147.0
AUS	25/04/2011	AUS 2011/04/25	513.5	3	13800	cap1	ves1	2011	2_Autumn	NA	1	0	81.74737454	-43.8	147.9
AUS	28/04/2011	AUS 2011/04/28	445.125	4	14950	cap1	ves1	2011	2_Autumn	NA	1	1	NA	-43.6	145.9
AUS	29/04/2011	AUS 2011/04/29	379.625	3	14950	cap1	ves1	2011	2_Autumn	NA	1	1	55.19824308	-43.3	145.4
AUS	30/04/2011	AUS 2011/04/30	514.25	3	13800	cap1	ves1	2011	2_Autumn	NA	1	1	98.51254244	-44.0	146.1
AUS	1/05/2011	AUS 2011/05/01	447.7142857	6	28750	cap1	ves1	2011	2_Autumn	NA	1	1	106.1786001	-44.0	147.4
AUS	3/05/2011	AUS 2011/05/03	469.125	3	13800	cap1	ves1	2011	2_Autumn	NA	1	1	281.0759747	-41.6	148.6
AUS	4/05/2011	AUS 2011/05/04	440.1666667	4	26450	cap1	ves1	2011	2_Autumn	NA	0	1	49.03121582	-41.2	148.7
AUS	14/06/2011	AUS 2011/06/14	413.875	5	17250	cap2	ves1	2011	3_Winter	NA	0	0	NA	-39.6	148.5
AUS	16/06/2011	AUS 2011/06/16	369.1666667	4	18400	cap2	ves1	2011	3_Winter	NA	0	0	161.0153393	-38.3	149.3
AUS	17/06/2011	AUS 2011/06/17	478.75	2	5750	cap2	ves1	2011	3_Winter	NA	0	0	55.23075652	-38.8	149.2
AUS	13/08/2011	AUS 2011/08/13	464.25	1	13800	cap1	ves1	2011	3_Winter	NA	1	0	NA	-38.2	149.5
AUS	14/08/2011	AUS 2011/08/14	437.125	2	13800	cap1	ves1	2011	3_Winter	NA	0	1	71.5853388	-38.3	148.7
AUS	15/08/2011	AUS 2011/08/15	453.5	4	25300	cap1	ves1	2011	3_Winter	NA	1	0	9.737645726	-38.4	148.6
AUS	16/08/2011	AUS 2011/08/16	447.1666667	3	14950	cap1	ves1	2011	3_Winter	NA	1	1	50.15699625	-38.9	148.6
AUS	17/08/2011	AUS 2011/08/17	456.25	3	10925	cap1	ves1	2011	3_Winter	NA	0	1	48.3743566	-39.3	148.7
AUS	22/08/2011	AUS 2011/08/22	390.7	3	13800	cap1	ves1	2011	3_Winter	NA	0	0	NA	-37.1	137.8
AUS	23/08/2011	AUS 2011/08/23	373.5	1	3450	cap1	ves1	2011	3_Winter	NA	0	0	107.7343468	-36.6	136.7
AUS	24/08/2011	AUS 2011/08/24	417.75	3	10350	cap1	ves1	2011	3_Winter	NA	0	0	9.11266397	-36.6	136.6
AUS	25/08/2011	AUS 2011/08/25	352.8	2	13800	cap1	ves1	2011	3_Winter	NA	0	0	29.23138563	-36.4	136.4
AUS	26/08/2011	AUS 2011/08/26	496.7777778	5	27600	cap1	ves1	2011	3_Winter	NA	0	0	103.0223291	-35.8	135.6
AUS	27/08/2011	AUS 2011/08/27	491.5	3	14950	cap1	ves1	2011	3_Winter	NA	0	0	27.10734595	-35.7	135.3
AUS	29/08/2011	AUS 2011/08/29	475.1	3	13800	cap1	ves1	2011	3_Winter	NA	0	0	42.40005362	-35.5	134.9
AUS	30/08/2011	AUS 2011/08/30	469.7	3	11500	cap1	ves1	2011	3_Winter	NA	0	0	22.60491731	-35.6	135.1
AUS	2/09/2011	AUS 2011/09/02	416.8	3	11040	cap2	ves1	2011	4_Spring	NA	1	0	NA	-34.9	133.5
AUS	3/09/2011	AUS 2011/09/03	457.5	6	23575	cap2	ves1	2011	4_Spring	NA	1	1	35.65386849	-34.7	133.2
AUS	5/09/2011	AUS 2011/09/05	440.5	5	14950	cap2	ves1	2011	4_Spring	NA	0	1	95.77882535	-34.5	134.2
AUS	6/09/2011	AUS 2011/09/06	557.6666667	2	10350	cap2	ves1	2011	4_Spring	NA	0	0	93.02629959	-34.8	133.3
AUS	7/09/2011	AUS 2011/09/07	471.2	3	6900	cap2	ves1	2011	4_Spring	NA	0	0	160.8003027	-35.5	134.8
AUS	8/09/2011	AUS 2011/09/08	411.125	5	24150	cap2	ves1	2011	4_Spring	NA	0	0	73.88443474	-35.8	135.5
AUS	11/09/2011	AUS 2011/09/11	494.6111111	5	25300	cap2	ves1	2011	4_Spring	NA	0	0	NA	-35.5	135.0
AUS	12/09/2011	AUS 2011/09/12	540.375	2	14375	cap2	ves1	2011	4_Spring	NA	0	0	73.45534439	-35.9	135.6
AUS	13/09/2011	AUS 2011/09/13	532.6666667	1	10925	cap2	ves1	2011	4_Spring	NA	0	0	38.46371802	-35.7	135.3
AUS	14/09/2011	AUS 2011/09/14	464.3	3	15525	cap2	ves1	2011	4_Spring	NA	0	0	14.78085743	-35.6	135.2
AUS	15/09/2011	AUS 2011/09/15	550	1	2300	cap2	ves1	2011	4_Spring	NA	0	0	2.288759854	-35.6	135.2
AUS	17/09/2011	AUS 2011/09/17	486.5	1	2875	cap2	ves1	2011	4_Spring	NA	0	0	NA	-33.6	131.7
AUS	18/09/2011	AUS 2011/09/18	368.2	5	12650	cap2	ves1	2011	4_Spring	NA	0	0	19.89345053	-33.7	131.9
AUS	19/09/2011	AUS 2011/09/19	477	1	4600	cap2	ves1	2011	4_Spring	NA	0	0	43.50755112	-33.9	132.3
AUS	20/09/2011	AUS 2011/09/20	530.6	4	23575	cap2	ves1	2011	4_Spring	NA	0	0	117.1374823	-34.7	133.2
AUS	21/09/2011	AUS 2011/09/21	484.75	1	5175	cap2	ves1	2011	4_Spring	NA	0	0	16.36875749	-34.8	133.3
AUS	22/09/2011	AUS 2011/09/22	492.6666667	6	26450	cap2	ves1	2011	4_Spring	NA	1	0	177.0396026	-35.5	135.0
AUS	23/09/2011	AUS 2011/09/23	508.5	1	8625	cap2	ves1	2011	4_Spring	NA	1	1	71.05010608	-35.9	135.7
AUS	24/09/2011	AUS 2011/09/24	567	1	5750	cap2	ves1	2011	4_Spring	NA	1	1	8.178848093	-36.0	135.6
AUS	26/09/2011	AUS 2011/09/26	424.375	2	15525	cap2	ves1	2011	4_Spring	NA	0	1	NA	-36.1	135.8
AUS	27/09/2011	AUS 2011/09/27	490.7	2	14375	cap2	ves1	2011	4_Spring	NA	1	0	14.64708711	-36.2	135.9
AUS	28/09/2011	AUS 2011/09/28	469.3333333	2	15525	cap2	ves1	2011	4_Spring	NA	1	1	13.37204406	-36.3	136.0
AUS	29/09/2011	AUS 2011/09/29	405.1666667	3	9775	cap2	ves1	2011	4_Spring	NA	1	1	18.50463777	-36.4	136.1
AUS	30/09/2011	AUS 2011/09/30	473.375	3	15525	cap2	ves1	2011	4_Spring	NA	1	1	34.90752986	-36.2	135.9
AUS	1/10/2011	AUS 2011/10/01	516.6	3	14375	cap2	ves1	2011	4_Spring	NA	1	1	9.735108889	-36.1	135.8
AUS	2/10/2011	AUS 2011/10/02	510.5	3	15525	cap2	ves1	2011	4_Spring	NA	1	1	23.74039173	-35.9	135.7
AUS	6/10/2011	AUS 2011/10/06	504.375	3	23000	cap1	ves1	2011	4_Spring	NA	0	1	NA	-34.8	133.2
AUS	7/10/2011	AUS 2011/10/07	498.7	2	18975	cap1	ves1	2011	4_Spring	NA	1	0	12.95114168	-34.9	133.3
AUS	9/10/2011	AUS 2011/10/09	506.5625	6	25875	cap1	ves1	2011	4_Spring	NA	0	1	177.865136	-35.6	135.1
AUS	10/10/2011	AUS 2011/10/10	533.9	4	16100	cap1	ves1	2011	4_Spring	NA	1	0	43.56400368	-35.8	135.5
AUS	16/10/2011	AUS 2011/10/16	454.75	2	4600	cap1	ves1	2011	4_Spring	NA	0	1	NA	-37.6	139.5
AUS	17/10/2011	AUS 2011/10/17	429	1	4600	cap1	ves1	2011	4_Spring	NA	0	0	6.8632228	-37.7	139.6
AUS	18/10/2011	AUS 2011/10/18	370.1	3	12650	cap1	ves1	2011	4_Spring	NA	0	0	246.0717469	-38.8	141.9
AUS	19/10/2011	AUS 2011/10/19	465.5833333	4	16100	cap1	ves1	2011	4_Spring	NA	0	0	70.58146713	-39.2	142.6
AUS	20/10/2011	AUS 2011/10/20	470.75	2	10350	cap1	ves1	2011	4_Spring	NA	0	0	73.3177243	-39.7	143.1
AUS	21/10/2011	AUS 2011/10/21	469.7	2	13800	cap1	ves1	2011	4_Spring	NA	0	0	176.9215547	-41.2	144.0
AUS	22/10/2011	AUS 2011/10/22	469.5	2	15525	cap1	ves1	2011	4_Spring	NA	0	0	35.97407034	-41.4	144.3
AUS	23/10/2011	AUS 2011/10/23	463	3	14950	cap1	ves1	2011	4_Spring	NA	0	0	47.3208413	-41.8	144.5
AUS	24/10/2011	AUS 2011/10/24	481.25	1	6900	cap1	ves1	2011	4_Spring	NA	0	0	NA	-42.2	144.8
AUS	25/10/2011	AUS 2011/10/25	486.75	1	6900	cap1	ves1	2011	4_Spring	NA	0	0	12.42744267	-42.4	144.8
AUS	26/10/2011	AUS 2011/10/26	501.125	2	13800	cap1	ves1	2011	4_Spring	NA	0	0	92.32145199	-43.1	145.2
AUS	27/10/2011	AUS 2011/10/27	513.875	5	28750	cap1	ves1	2011	4_Spring	NA	0	0	121.3674598	-44.0	146.2
AUS	29/10/2011	AUS 2011/10/29	448.75	3	12880	cap1	ves1	2011	4_Spring	NA	0	0	29.66645201	-44.1	146.5
AUS	31/10/2011	AUS 2011/10/31	474.625	3	11500	cap1	ves1	2011	4_Spring	NA	1	0	NA	-44.1	147.1
AUS	1/11/2011	AUS 2011/11/01	476.875	2	10350	cap1	ves1	2011	4_Spring	NA	0	1	139.1026357	-43.5	145.7
AUS	2/11/2011	AUS 2011/11/02	486.8	4	14950	cap1	ves1	2011	4_Spring	NA	0	0	46.41592535	-43.2	145.3
AUS	3/11/2011	AUS 2011/11/03	531.125	3	18400	cap1	ves1	2011	4_Spring	NA	0	0	34.30258861	-42.9	145.0
AUS	4/11/2011	AUS 2011/11/04	502.1	3	20700	cap1	ves1	2011	4_Spring	NA	0	0	42.29210698	-42.5	144.9
AUS	7/11/2011	AUS 2011/11/07	481.5	2	14950	cap1	ves1	2011	4_Spring	NA	0	0	NA	-41.4	144.3
AUS	8/11/2011	AUS 2011/11/08	486.6	3	21850	cap1	ves1	2011	4_Spring	NA	0	0	69.62223074	-42.0	144.6
AUS	9/11/2011	AUS 2011/11/09	521.5	2	8050	cap1	ves1	2011	4_Spring	NA	0	0	40.48225162	-42.3	144.8
AUS	13/11/2011	AUS 2011/11/13	468.1666667	5	19550	cap2	ves1	2011	4_Spring	NA	0	0	NA	-42.1	144.7
AUS	14/11/2011	AUS 2011/11/14	463.25	2	10350	cap2	ves1	2011	4_Spring	NA	0	0	NA	-41.8	144.6
AUS	15/11/2011	AUS 2011/11/15	484.5	2	9200	cap2	ves1	2011	4_Spring	NA	0	0	52.92766801	-41.4	144.3
AUS	16/11/2011	AUS 2011/11/16	518.3	2	19550	cap2	ves1	2011	4_Spring	NA	0	0	3.804515811	-41.4	144.3
AUS	18/11/2011	AUS 2011/11/18	467.875	4	14950	cap2	ves1	2011	4_Spring	NA	0	0	NA	-42.9	145.0
AUS	19/11/2011	AUS 2011/11/19	473.5	3	14950	cap2	ves1	2011	4_Spring	NA	0	0	37.63035054	-42.6	144.9
AUS	20/11/2011	AUS 2011/11/20	515.5	2	14950	cap2	ves1	2011	4_Spring	NA	0	0	24.46134916	-42.4	144.8
AUS	21/11/2011	AUS 2011/11/21	481.25	2	8050	cap2	ves1	2011	4_Spring	NA	0	0	NA	-42.3	144.8
AUS	22/11/2011	AUS 2011/11/22	522.4166667	4	29900	cap2	ves1	2011	4_Spring	NA	0	0	79.92537766	-41.6	144.4
AUS	26/11/2011	AUS 2011/11/26	502.125	4	13225	cap2	ves1	2011	4_Spring	NA	0	0	NA	-43.4	145.6
AUS	27/11/2011	AUS 2011/11/27	491.5	2	11960	cap2	ves1	2011	4_Spring	NA	0	0	79.1638377	-44.0	146.2
AUS	28/11/2011	AUS 2011/11/28	494.25	3	13225	cap2	ves1	2011	4_Spring	NA	0	0	60.24364631	-44.1	146.9
AUS	29/11/2011	AUS 2011/11/29	470.8	4	26450	cap2	ves1	2011	4_Spring	NA	0	0	31.69756524	-44.1	147.3
AUS	2/12/2011	AUS 2011/12/02	455.5	2	14950	cap2	ves1	2011	1_Summer	NA	0	0	NA	-42.8	148.4
AUS	3/12/2011	AUS 2011/12/03	450.1666667	3	12650	cap2	ves1	2011	1_Summer	NA	0	0	13.76005844	-42.7	148.4
AUS	4/12/2011	AUS 2011/12/04	462.6	4	17250	cap2	ves1	2011	1_Summer	NA	0	0	6.80544167	-42.7	148.4
AUS	5/12/2011	AUS 2011/12/05	537.6666667	2	12650	cap2	ves1	2011	1_Summer	NA	0	0	48.47139875	-43.1	148.2
AUS	8/12/2011	AUS 2011/12/08	427.625	2	11500	cap2	ves1	2011	1_Summer	NA	0	0	NA	-43.7	145.9
AUS	9/12/2011	AUS 2011/12/09	453.25	4	13800	cap2	ves1	2011	1_Summer	NA	0	0	123.5561925	-42.9	144.8
AUS	10/12/2011	AUS 2011/12/10	441.0833333	5	21850	cap2	ves1	2011	1_Summer	NA	0	0	24.0071707	-42.8	145.0
AUS	11/12/2011	AUS 2011/12/11	455.3333333	3	14950	cap2	ves1	2011	1_Summer	NA	0	0	60.42120366	-42.3	144.8
AUS	13/12/2011	AUS 2011/12/13	454.4285714	5	21850	cap2	ves1	2011	1_Summer	NA	0	0	NA	-41.7	144.5
AUS	14/12/2011	AUS 2011/12/14	418.6666667	2	9200	cap2	ves1	2011	1_Summer	NA	0	0	67.32687025	-41.2	144.1
AUS	13/01/2012	AUS 2012/01/13	374.875	1	12650	cap1	ves1	2012	1_Summer	NA	0	0	NA	-40.9	148.8
AUS	14/01/2012	AUS 2012/01/14	449.6666667	2	12650	cap1	ves1	2012	1_Summer	NA	0	0	162.0621737	-39.4	148.7
AUS	15/01/2012	AUS 2012/01/15	416.0833333	5	22655	cap1	ves1	2012	1_Summer	NA	0	0	98.11744834	-38.5	148.5
AUS	16/01/2012	AUS 2012/01/16	416	1	6095	cap1	ves1	2012	1_Summer	NA	0	0	24.42203135	-38.3	148.6
AUS	17/01/2012	AUS 2012/01/17	423.25	2	13800	cap1	ves1	2012	1_Summer	NA	0	0	74.38648068	-38.1	149.5
AUS	19/01/2012	AUS 2012/01/19	375.7	2	12650	cap1	ves1	2012	1_Summer	NA	0	0	NA	-38.1	149.4
AUS	20/01/2012	AUS 2012/01/20	370.75	2	14375	cap1	ves1	2012	1_Summer	NA	0	0	77.48271266	-38.4	148.6
AUS	21/01/2012	AUS 2012/01/21	444.0833333	4	23000	cap1	ves1	2012	1_Summer	NA	1	0	11.39908611	-38.5	148.6
AUS	22/01/2012	AUS 2012/01/22	430.5	1	4600	cap1	ves1	2012	1_Summer	NA	0	1	1.440787948	-38.5	148.6
AUS	23/01/2012	AUS 2012/01/23	438.375	2	14950	cap1	ves1	2012	1_Summer	NA	0	0	157.7331596	-39.9	148.9
AUS	24/01/2012	AUS 2012/01/24	443.8	3	13800	cap1	ves1	2012	1_Summer	NA	0	0	42.17729897	-40.2	148.9
AUS	25/01/2012	AUS 2012/01/25	433.8333333	2	14950	cap1	ves1	2012	1_Summer	NA	0	0	74.86617919	-40.9	148.8
AUS	28/01/2012	AUS 2012/01/28	429.5	4	14950	cap1	ves1	2012	1_Summer	NA	0	0	NA	-41.1	148.7
AUS	29/01/2012	AUS 2012/01/29	444.375	3	13800	cap1	ves1	2012	1_Summer	NA	0	0	22.82985586	-41.3	148.7
AUS	30/01/2012	AUS 2012/01/30	419.8125	6	27600	cap1	ves1	2012	1_Summer	NA	1	0	31.73485733	-41.5	148.6
AUS	3/02/2012	AUS 2012/02/03	427.3	2	12650	cap1	ves1	2012	1_Summer	NA	0	1	NA	-44.1	146.5
AUS	4/02/2012	AUS 2012/02/04	393.4125	2	13800	cap1	ves1	2012	1_Summer	NA	1	0	47.74262171	-44.1	147.1
AUS	5/02/2012	AUS 2012/02/05	432	3	11500	cap1	ves1	2012	1_Summer	NA	1	1	81.50657848	-43.7	147.9
AUS	6/02/2012	AUS 2012/02/06	471.7857143	4	26450	cap1	ves1	2012	1_Summer	NA	1	1	58.47688448	-43.2	148.2
AUS	8/02/2012	AUS 2012/02/08	505.4285714	4	20700	cap1	ves1	2012	1_Summer	NA	1	1	132.6291837	-44.1	147.0
AUS	9/02/2012	AUS 2012/02/09	444.5	1	3450	cap1	ves1	2012	1_Summer	NA	0	1	42.51731583	-44.0	147.6
AUS	17/02/2012	AUS 2012/02/17	453.1666667	3	13800	cap2	ves1	2012	1_Summer	NA	0	0	NA	-43.7	145.9
AUS	18/02/2012	AUS 2012/02/18	474.4285714	5	25645	cap2	ves1	2012	1_Summer	NA	0	0	61.50682995	-43.3	145.5
AUS	19/02/2012	AUS 2012/02/19	514.9	3	18400	cap2	ves1	2012	1_Summer	NA	0	0	46.22735588	-42.9	145.7
AUS	20/02/2012	AUS 2012/02/20	505.8333333	3	13800	cap2	ves1	2012	1_Summer	NA	0	0	89.88594271	-42.4	144.8
AUS	22/02/2012	AUS 2012/02/22	443.8333333	4	23000	cap2	ves1	2012	1_Summer	NA	0	0	NA	-43.3	145.5
AUS	24/02/2012	AUS 2012/02/24	462.6666667	5	28462.5	cap2	ves1	2012	1_Summer	NA	0	0	97.07308599	-43.9	146.4
AUS	26/02/2012	AUS 2012/02/26	525.7	4	14950	cap2	ves1	2012	1_Summer	NA	0	0	115.9366608	-43.8	147.9
AUS	27/02/2012	AUS 2012/02/27	439.8	3	9200	cap2	ves1	2012	1_Summer	NA	0	0	48.54449754	-43.4	148.1
AUS	29/02/2012	AUS 2012/02/29	423.0714286	4	28175	cap2	ves1	2012	1_Summer	NA	0	0	NA	-42.8	148.4
AUS	1/03/2012	AUS 2012/03/01	393	1	5750	cap2	ves1	2012	2_Autumn	NA	0	0	30.12757567	-42.6	148.6
AUS	2/03/2012	AUS 2012/03/02	453.0833333	5	25070	cap2	ves1	2012	2_Autumn	NA	0	0	21.63705163	-42.7	148.4
AUS	4/03/2012	AUS 2012/03/04	417.8333333	3	14950	cap2	ves1	2012	2_Autumn	NA	0	0	NA	-41.0	148.7
AUS	6/03/2012	AUS 2012/03/06	403.5	2	12650	cap2	ves1	2012	2_Autumn	NA	0	0	189.3110207	-39.3	148.7
AUS	7/03/2012	AUS 2012/03/07	388.125	2	13800	cap2	ves1	2012	2_Autumn	NA	0	0	60.4930362	-39.8	148.5
AUS	8/03/2012	AUS 2012/03/08	420.3333333	2	12650	cap2	ves1	2012	2_Autumn	NA	0	0	166.9544319	-38.3	148.6
AUS	9/03/2012	AUS 2012/03/09	411.3333333	2	12075	cap2	ves1	2012	2_Autumn	NA	0	0	4.855671088	-38.3	148.7
AUS	10/03/2012	AUS 2012/03/10	416.3	3	16100	cap2	ves1	2012	2_Autumn	NA	0	0	15.06707844	-38.3	148.8
AUS	11/03/2012	AUS 2012/03/11	395.3333333	2	11500	cap2	ves1	2012	2_Autumn	NA	0	0	53.45725565	-38.2	149.4
AUS	13/03/2012	AUS 2012/03/13	410.3333333	1	8050	cap2	ves1	2012	2_Autumn	NA	0	0	NA	-37.8	150.2
AUS	14/03/2012	AUS 2012/03/14	377.7	3	19550	cap2	ves1	2012	2_Autumn	NA	0	0	78.16295014	-38.2	149.4
AUS	15/03/2012	AUS 2012/03/15	391.6666667	4	22425	cap2	ves1	2012	2_Autumn	NA	0	0	59.08137358	-38.3	148.7
AUS	16/03/2012	AUS 2012/03/16	376.75	3	13800	cap2	ves1	2012	2_Autumn	NA	0	0	42.40963046	-38.7	148.5
AUS	17/03/2012	AUS 2012/03/17	463.5	2	13800	cap2	ves1	2012	2_Autumn	NA	0	0	28.83364139	-38.9	148.5
AUS	18/03/2012	AUS 2012/03/18	380.125	2	13800	cap2	ves1	2012	2_Autumn	NA	0	0	20.15586841	-39.1	148.6
AUS	24/03/2012	AUS 2012/03/24	427.8333333	2	13800	cap1	ves1	2012	2_Autumn	NA	0	0	NA	-40.9	148.8
AUS	25/03/2012	AUS 2012/03/25	431	3	14950	cap1	ves1	2012	2_Autumn	NA	0	0	40.30382054	-41.2	148.7
AUS	26/03/2012	AUS 2012/03/26	458.4285714	4	29900	cap1	ves1	2012	2_Autumn	NA	1	0	25.56718631	-41.5	148.6
AUS	28/03/2012	AUS 2012/03/28	456	3	13800	cap1	ves1	2012	2_Autumn	NA	0	1	179.1988306	-43.1	148.3
AUS	29/03/2012	AUS 2012/03/29	450.5	3	13800	cap1	ves1	2012	2_Autumn	NA	0	0	91.83350506	-43.8	147.8
AUS	30/03/2012	AUS 2012/03/30	480	3	27600	cap1	ves1	2012	2_Autumn	NA	0	0	23.37601278	-44.0	147.6
AUS	31/03/2012	AUS 2012/03/31	435.5	2	11500	cap1	ves1	2012	2_Autumn	NA	0	0	39.21662969	-43.7	147.9
AUS	3/04/2012	AUS 2012/04/03	452.5	4	13800	cap1	ves1	2012	2_Autumn	NA	1	0	NA	-44.1	147.2
AUS	4/04/2012	AUS 2012/04/04	502	4	27600	cap1	ves1	2012	2_Autumn	NA	1	1	19.49862881	-44.1	147.4
AUS	6/04/2012	AUS 2012/04/06	470.6428571	5	26450	cap1	ves1	2012	2_Autumn	NA	0	1	79.67314619	-44.1	146.4
AUS	10/04/2012	AUS 2012/04/10	490	3	12650	cap1	ves1	2012	2_Autumn	NA	1	0	NA	-43.4	145.6
AUS	11/04/2012	AUS 2012/04/11	480.5	2	12650	cap1	ves1	2012	2_Autumn	NA	0	1	112.2796557	-42.5	144.9
AUS	12/04/2012	AUS 2012/04/12	477	3	13800	cap1	ves1	2012	2_Autumn	NA	1	0	85.71951007	-41.8	144.5
AUS	13/04/2012	AUS 2012/04/13	447.75	1	6325	cap1	ves1	2012	2_Autumn	NA	0	1	NA	-43.1	145.2
AUS	14/04/2012	AUS 2012/04/14	567	1	6325	cap1	ves1	2012	2_Autumn	NA	0	0	3.709467049	-43.2	145.2
AUS	15/04/2012	AUS 2012/04/15	496.6	2	19550	cap1	ves1	2012	2_Autumn	NA	0	0	134.3007266	-44.0	146.4
AUS	16/04/2012	AUS 2012/04/16	522.5	1	5750	cap1	ves1	2012	2_Autumn	NA	0	0	52.85638652	-44.2	147.0
AUS	17/04/2012	AUS 2012/04/17	463.5	3	13800	cap1	ves1	2012	2_Autumn	NA	1	0	64.24858058	-43.9	147.8
AUS	18/04/2012	AUS 2012/04/18	471.125	3	13800	cap1	ves1	2012	2_Autumn	NA	1	1	79.66446941	-43.3	148.2
AUS	19/04/2012	AUS 2012/04/19	459	5	24150	cap1	ves1	2012	2_Autumn	NA	1	1	48.9876371	-42.8	148.4
AUS	21/04/2012	AUS 2012/04/21	415.5	3	13800	cap1	ves1	2012	2_Autumn	NA	1	1	137.7517544	-41.6	148.6
AUS	22/04/2012	AUS 2012/04/22	435.7	2	10350	cap1	ves1	2012	2_Autumn	NA	0	1	64.10029285	-41.0	148.7
AUS	29/04/2012	AUS 2012/04/29	438.5	3	12075	cap2	ves1	2012	2_Autumn	NA	0	0	NA	-39.4	149.8
AUS	30/04/2012	AUS 2012/04/30	464.25	3	13800	cap2	ves1	2012	2_Autumn	NA	0	0	152.7888991	-38.4	148.6
AUS	1/05/2012	AUS 2012/05/01	482.5	3	13800	cap2	ves1	2012	2_Autumn	NA	0	0	4.911596106	-38.3	148.6
AUS	2/05/2012	AUS 2012/05/02	467.75	2	13800	cap2	ves1	2012	2_Autumn	NA	0	0	78.89616306	-38.1	149.5
AUS	3/05/2012	AUS 2012/05/03	476.625	3	13800	cap2	ves1	2012	2_Autumn	NA	0	0	5.644789022	-38.2	149.4
AUS	14/08/2012	AUS 2012/08/14	459	2	13800	cap2	ves1	2012	3_Winter	NA	0	0	NA	-38.1	149.5
AUS	15/08/2012	AUS 2012/08/15	463.625	2	13800	cap2	ves1	2012	3_Winter	NA	0	0	72.79387851	-38.3	148.7
AUS	16/08/2012	AUS 2012/08/16	488.875	3	13800	cap2	ves1	2012	3_Winter	NA	0	0	2.987378785	-38.4	148.6
AUS	17/08/2012	AUS 2012/08/17	473.75	4	26910	cap2	ves1	2012	3_Winter	NA	0	0	65.9007593	-38.9	148.6
AUS	19/08/2012	AUS 2012/08/19	407.9166667	3	23000	cap2	ves1	2012	3_Winter	NA	0	0	201.7875763	-40.8	148.7
AUS	20/08/2012	AUS 2012/08/20	414	1	2300	cap2	ves1	2012	3_Winter	NA	0	0	79.52414866	-40.0	148.7
AUS	24/08/2012	AUS 2012/08/24	333.6666667	2	8050	cap2	ves1	2012	3_Winter	NA	0	0	NA	-40.2	148.7
AUS	25/08/2012	AUS 2012/08/25	465.6428571	4	27025	cap2	ves1	2012	3_Winter	NA	0	0	286.6670547	-42.8	148.4
AUS	26/08/2012	AUS 2012/08/26	601.8333333	2	13800	cap2	ves1	2012	3_Winter	NA	0	0	21.72971683	-42.6	148.5
AUS	28/08/2012	AUS 2012/08/28	600.6666667	3	23000	cap2	ves1	2012	3_Winter	NA	0	0	NA	-42.6	148.5
AUS	29/08/2012	AUS 2012/08/29	555.5	1	5750	cap2	ves1	2012	3_Winter	NA	0	0	83.9156103	-41.9	148.6
AUS	30/08/2012	AUS 2012/08/30	460.3571429	4	21850	cap2	ves1	2012	3_Winter	NA	0	0	27.55079701	-41.6	148.6
AUS	31/08/2012	AUS 2012/08/31	475	1	9200	cap2	ves1	2012	3_Winter	NA	0	0	20.50316298	-41.4	148.6
AUS	1/09/2012	AUS 2012/09/01	529.125	3	18400	cap2	ves1	2012	4_Spring	NA	0	0	34.45292867	-41.1	148.7
AUS	10/09/2012	AUS 2012/09/10	399.625	3	13800	cap1	ves1	2012	4_Spring	NA	0	0	NA	-37.3	139.0
AUS	11/09/2012	AUS 2012/09/11	393	2	10350	cap1	ves1	2012	4_Spring	NA	0	0	89.20918334	-37.1	138.0
AUS	12/09/2012	AUS 2012/09/12	370.875	1	12650	cap1	ves1	2012	4_Spring	NA	0	0	158.1025813	-36.4	136.4
AUS	13/09/2012	AUS 2012/09/13	500	4	26795	cap1	ves1	2012	4_Spring	NA	0	0	83.99037484	-36.0	135.7
AUS	14/09/2012	AUS 2012/09/14	510.5	1	1955	cap1	ves1	2012	4_Spring	NA	0	0	13.92721748	-35.9	135.6
AUS	15/09/2012	AUS 2012/09/15	489.2	2	14950	cap1	ves1	2012	4_Spring	NA	0	0	51.6459799	-35.6	135.1
AUS	16/09/2012	AUS 2012/09/16	454.25	2	14950	cap1	ves1	2012	4_Spring	NA	0	0	20.89717218	-35.7	135.4
AUS	19/09/2012	AUS 2012/09/19	400.75	3	13800	cap1	ves1	2012	4_Spring	NA	0	0	NA	-33.6	131.7
AUS	20/09/2012	AUS 2012/09/20	360.8	3	13800	cap1	ves1	2012	4_Spring	NA	0	0	11.36618573	-33.6	131.8
AUS	21/09/2012	AUS 2012/09/21	392.9	4	19550	cap1	ves1	2012	4_Spring	NA	1	0	22.29402825	-33.8	132.0
AUS	22/09/2012	AUS 2012/09/22	478	2	6900	cap1	ves1	2012	4_Spring	NA	1	1	47.41196114	-34.0	132.4
AUS	24/09/2012	AUS 2012/09/24	550.25	1	13800	cap1	ves1	2012	4_Spring	NA	0	1	113.5876831	-34.8	133.2
AUS	25/09/2012	AUS 2012/09/25	443.3	3	11500	cap1	ves1	2012	4_Spring	NA	1	0	11.32636909	-34.8	133.3
AUS	26/09/2012	AUS 2012/09/26	488.4	3	11500	cap1	ves1	2012	4_Spring	NA	0	1	154.8818546	-35.5	134.8
AUS	28/09/2012	AUS 2012/09/28	490.375	1	11500	cap1	ves1	2012	4_Spring	NA	1	0	NA	-35.7	135.4
AUS	30/09/2012	AUS 2012/09/30	459	4	14950	cap1	ves1	2012	4_Spring	NA	0	1	39.32229536	-36.1	135.6
AUS	1/10/2012	AUS 2012/10/01	442.9	2	13800	cap1	ves1	2012	4_Spring	NA	0	0	32.31241737	-36.2	135.9
AUS	2/10/2012	AUS 2012/10/02	476.25	2	10350	cap1	ves1	2012	4_Spring	NA	0	0	10.9563477	-36.2	135.8
AUS	3/10/2012	AUS 2012/10/03	482.125	2	13800	cap1	ves1	2012	4_Spring	NA	1	0	31.27999681	-35.9	135.7
AUS	5/10/2012	AUS 2012/10/05	524	2	12075	cap1	ves1	2012	4_Spring	NA	0	1	NA	-35.6	135.1
AUS	6/10/2012	AUS 2012/10/06	477.5	3	12650	cap1	ves1	2012	4_Spring	NA	0	0	146.510777	-34.9	133.6
AUS	7/10/2012	AUS 2012/10/07	420.875	3	27600	cap1	ves1	2012	4_Spring	NA	0	0	114.7753046	-34.3	132.6
AUS	9/10/2012	AUS 2012/10/09	514.25	2	14950	cap1	ves1	2012	4_Spring	NA	0	0	51.1039914	-34.6	133.0
AUS	10/10/2012	AUS 2012/10/10	504.125	2	18400	cap1	ves1	2012	4_Spring	NA	0	0	21.82215709	-34.8	133.2
AUS	11/10/2012	AUS 2012/10/11	482.6666667	2	6900	cap1	ves1	2012	4_Spring	NA	0	0	9.013205202	-34.8	133.3
AUS	12/10/2012	AUS 2012/10/12	522.8333333	2	14950	cap1	ves1	2012	4_Spring	NA	0	0	163.5630901	-35.5	134.9
AUS	14/10/2012	AUS 2012/10/14	465.5	4	27600	cap1	ves1	2012	4_Spring	NA	1	0	NA	-35.6	135.2
AUS	15/10/2012	AUS 2012/10/15	479.5	1	3450	cap1	ves1	2012	4_Spring	NA	0	1	77.04883352	-36.1	135.8
AUS	16/10/2012	AUS 2012/10/16	518	4	26450	cap1	ves1	2012	4_Spring	NA	1	0	4.373073738	-36.1	135.8
AUS	17/10/2012	AUS 2012/10/17	517.875	2	14950	cap1	ves1	2012	4_Spring	NA	1	1	29.32099015	-35.9	135.6
AUS	21/10/2012	AUS 2012/10/21	469.5	1	4600	cap2	ves1	2012	4_Spring	NA	0	1	NA	-37.3	139.0
AUS	22/10/2012	AUS 2012/10/22	465.875	5	23000	cap2	ves1	2012	4_Spring	NA	0	0	35.24227773	-37.5	139.3
AUS	24/10/2012	AUS 2012/10/24	504.125	3	10350	cap2	ves1	2012	4_Spring	NA	0	0	266.920371	-38.8	141.9
AUS	25/10/2012	AUS 2012/10/25	424	4	13800	cap2	ves1	2012	4_Spring	NA	0	0	63.1965025	-39.1	142.5
AUS	26/10/2012	AUS 2012/10/26	439.125	1	11500	cap2	ves1	2012	4_Spring	NA	0	0	146.2580112	-40.3	143.3
AUS	27/10/2012	AUS 2012/10/27	487.9166667	4	19550	cap2	ves1	2012	4_Spring	NA	0	0	129.6531351	-41.3	144.1
AUS	28/10/2012	AUS 2012/10/28	493.75	1	8050	cap2	ves1	2012	4_Spring	NA	0	0	67.46887714	-41.8	144.6
AUS	29/10/2012	AUS 2012/10/29	541.5	4	17250	cap2	ves1	2012	4_Spring	NA	0	0	NA	-42.6	144.9
AUS	30/10/2012	AUS 2012/10/30	492.0833333	4	21850	cap2	ves1	2012	4_Spring	NA	0	0	27.10573088	-42.9	145.1
AUS	31/10/2012	AUS 2012/10/31	512.8333333	2	14950	cap2	ves1	2012	4_Spring	NA	0	0	54.92532362	-42.4	144.8
AUS	3/11/2012	AUS 2012/11/03	509.25	3	12650	cap2	ves1	2012	4_Spring	NA	0	0	NA	-43.9	146.0
AUS	4/11/2012	AUS 2012/11/04	487.8	4	14950	cap2	ves1	2012	4_Spring	NA	0	0	56.38062942	-43.4	145.7
AUS	5/11/2012	AUS 2012/11/05	528.75	2	13800	cap2	ves1	2012	4_Spring	NA	0	0	28.15821857	-43.3	145.4
AUS	6/11/2012	AUS 2012/11/06	466.0625	5	26450	cap2	ves1	2012	4_Spring	NA	0	0	68.01783675	-42.8	144.9
AUS	10/11/2012	AUS 2012/11/10	514.9	3	14950	cap2	ves1	2012	4_Spring	NA	0	0	NA	-41.2	144.1
AUS	11/11/2012	AUS 2012/11/11	471.8571429	4	29900	cap2	ves1	2012	4_Spring	NA	0	0	41.72726326	-41.5	144.3
AUS	12/11/2012	AUS 2012/11/12	434.8333333	2	14950	cap2	ves1	2012	4_Spring	NA	0	0	53.30506083	-41.9	144.6
AUS	14/11/2012	AUS 2012/11/14	544	4	24150	cap2	ves1	2012	4_Spring	NA	0	0	NA	-42.7	144.7
AUS	15/11/2012	AUS 2012/11/15	382.75	2	5290	cap2	ves1	2012	4_Spring	NA	0	0	25.60371118	-42.7	144.4
AUS	16/11/2012	AUS 2012/11/16	458.4166667	5	26450	cap2	ves1	2012	4_Spring	NA	0	0	42.97861074	-42.5	144.9
AUS	18/11/2012	AUS 2012/11/18	482	2	12650	cap2	ves1	2012	4_Spring	NA	0	0	NA	-42.3	144.8
AUS	19/11/2012	AUS 2012/11/19	473.6	1	14950	cap2	ves1	2012	4_Spring	NA	0	0	106.9865972	-43.2	145.3
AUS	20/11/2012	AUS 2012/11/20	492	3	14950	cap2	ves1	2012	4_Spring	NA	1	0	113.425258	-44.0	146.1
AUS	21/11/2012	AUS 2012/11/21	422.2	4	14950	cap2	ves1	2012	4_Spring	NA	1	1	65.06709449	-44.1	146.9
AUS	24/11/2012	AUS 2012/11/24	502.6111111	2	24495	cap1	ves1	2012	4_Spring	NA	0	1	NA	-42.6	148.5
AUS	25/11/2012	AUS 2012/11/25	433	3	14950	cap1	ves1	2012	4_Spring	NA	1	0	45.24471542	-43.0	148.3
AUS	27/11/2012	AUS 2012/11/27	497.6	2	12650	cap1	ves1	2012	4_Spring	NA	0	1	125.4375538	-44.0	147.6
AUS	28/11/2012	AUS 2012/11/28	466.1	4	12650	cap1	ves1	2012	4_Spring	NA	0	0	36.26244466	-43.7	147.9
AUS	29/11/2012	AUS 2012/11/29	459	2	6900	cap1	ves1	2012	4_Spring	NA	0	0	NA	-43.6	148.0
AUS	30/11/2012	AUS 2012/11/30	448.9166667	4	23000	cap1	ves1	2012	4_Spring	NA	0	0	16.87915292	-43.4	148.1
AUS	1/12/2012	AUS 2012/12/01	465.5	1	2300	cap1	ves1	2012	1_Summer	NA	0	0	101.8056056	-42.5	148.5
AUS	2/12/2012	AUS 2012/12/02	462.125	6	25300	cap1	ves1	2012	1_Summer	NA	0	0	1.319043871	-42.5	148.5
AUS	3/12/2012	AUS 2012/12/03	479.7	3	13800	cap1	ves1	2012	1_Summer	NA	0	0	24.59447068	-42.7	148.4
AUS	6/12/2012	AUS 2012/12/06	463.9	3	12650	cap1	ves1	2012	1_Summer	NA	0	0	NA	-44.1	146.5
AUS	7/12/2012	AUS 2012/12/07	500.8333333	2	11500	cap1	ves1	2012	1_Summer	NA	0	0	28.4661896	-44.0	146.1
AUS	8/12/2012	AUS 2012/12/08	547.125	1	12650	cap1	ves1	2012	1_Summer	NA	0	0	7.185293413	-44.0	146.1
AUS	9/12/2012	AUS 2012/12/09	500.625	2	12650	cap1	ves1	2012	1_Summer	NA	0	0	108.9560355	-43.2	145.3
AUS	10/12/2012	AUS 2012/12/10	514.7857143	5	27600	cap1	ves1	2012	1_Summer	NA	0	0	77.51808506	-42.5	144.9
AUS	12/12/2012	AUS 2012/12/12	485.5	2	13800	cap1	ves1	2012	1_Summer	NA	0	0	NA	-42.0	144.6
AUS	13/12/2012	AUS 2012/12/13	494.3333333	2	13800	cap1	ves1	2012	1_Summer	NA	0	0	69.49111744	-41.4	144.3
AUS	14/12/2012	AUS 2012/12/14	503.125	1	14950	cap1	ves1	2012	1_Summer	NA	0	0	0.821577166	-41.4	144.3
AUS	15/12/2012	AUS 2012/12/15	494.1666667	3	14950	cap1	ves1	2012	1_Summer	NA	0	0	80.2554875	-42.0	144.7
AUS	16/12/2012	AUS 2012/12/16	503	2	9200	cap1	ves1	2012	1_Summer	NA	0	0	4.139879567	-42.1	144.7
AUS	17/12/2012	AUS 2012/12/17	501.2142857	4	28750	cap1	ves1	2012	1_Summer	NA	1	0	NA	-42.3	144.8
AUS	19/12/2012	AUS 2012/12/19	496.875	2	12650	cap1	ves1	2012	1_Summer	NA	0	1	105.9161913	-41.4	144.3
AUS	17/01/2013	AUS 2013/01/17	432.25	5	26450	cap2	ves1	2013	1_Summer	NA	0	0	NA	-39.2	148.6
AUS	19/01/2013	AUS 2013/01/19	434.5	2	14950	cap2	ves1	2013	1_Summer	NA	0	0	90.77637155	-38.4	148.6
AUS	20/01/2013	AUS 2013/01/20	482.8	2	14950	cap2	ves1	2013	1_Summer	NA	0	0	27.07120318	-38.3	148.9
AUS	21/01/2013	AUS 2013/01/21	382.5	4	13800	cap2	ves1	2013	1_Summer	NA	0	0	44.97852115	-38.1	149.4
AUS	22/01/2013	AUS 2013/01/22	422.3333333	2	14950	cap2	ves1	2013	1_Summer	NA	0	0	10.75152452	-38.2	149.5
AUS	25/01/2013	AUS 2013/01/25	416.3333333	2	10350	cap2	ves1	2013	1_Summer	NA	0	0	NA	-37.8	150.2
AUS	26/01/2013	AUS 2013/01/26	471	3	14950	cap2	ves1	2013	1_Summer	NA	0	0	94.42410247	-37.2	149.4
AUS	27/01/2013	AUS 2013/01/27	396	3	12650	cap2	ves1	2013	1_Summer	NA	0	0	200.1364286	-38.8	148.4
AUS	28/01/2013	AUS 2013/01/28	464.5	3	18860	cap2	ves1	2013	1_Summer	NA	0	0	43.88944601	-38.4	148.6
AUS	29/01/2013	AUS 2013/01/29	405.25	2	9200	cap2	ves1	2013	1_Summer	NA	0	0	40.56643093	-38.3	149.1
AUS	14/02/2013	AUS 2013/02/14	398	3	11500	cap2	ves1	2013	1_Summer	NA	0	0	NA	-38.1	149.4
AUS	15/02/2013	AUS 2013/02/15	502.3333333	2	13800	cap2	ves1	2013	1_Summer	NA	0	0	9.283170277	-38.2	149.5
AUS	16/02/2013	AUS 2013/02/16	424.25	3	14375	cap2	ves1	2013	1_Summer	NA	0	0	42.63882071	-38.3	149.0
AUS	17/02/2013	AUS 2013/02/17	500.25	5	28462.5	cap2	ves1	2013	1_Summer	NA	0	0	51.95962823	-38.6	148.6
AUS	28/02/2013	AUS 2013/02/28	472.1666667	1	13800	cap1	ves1	2013	1_Summer	NA	0	0	NA	-40.9	148.8
AUS	1/03/2013	AUS 2013/03/01	494.3333333	2	14950	cap1	ves1	2013	2_Autumn	NA	0	0	73.4084298	-41.5	148.6
AUS	2/03/2013	AUS 2013/03/02	415.875	2	13800	cap1	ves1	2013	2_Autumn	NA	0	0	28.25917817	-41.8	148.6
AUS	3/03/2013	AUS 2013/03/03	436.375	3	14950	cap1	ves1	2013	2_Autumn	NA	0	0	103.1059978	-42.7	148.4
AUS	4/03/2013	AUS 2013/03/04	389.3	3	14950	cap1	ves1	2013	2_Autumn	NA	0	0	86.87742646	-43.4	148.1
AUS	5/03/2013	AUS 2013/03/05	417.6666667	2	14950	cap1	ves1	2013	2_Autumn	NA	0	0	67.18307683	-43.9	147.7
AUS	7/03/2013	AUS 2013/03/07	349.375	2	14950	cap1	ves1	2013	2_Autumn	NA	0	0	NA	-43.4	145.6
AUS	8/03/2013	AUS 2013/03/08	355.5	3	14950	cap1	ves1	2013	2_Autumn	NA	0	0	15.34223418	-43.3	145.4
AUS	9/03/2013	AUS 2013/03/09	396.875	2	14950	cap1	ves1	2013	2_Autumn	NA	1	0	27.72430374	-43.5	145.7
AUS	10/03/2013	AUS 2013/03/10	531.25	3	14950	cap1	ves1	2013	2_Autumn	NA	0	1	80.25228818	-44.0	146.3
AUS	11/03/2013	AUS 2013/03/11	420.9285714	7	29900	cap1	ves1	2013	2_Autumn	NA	1	0	57.45059202	-44.1	147.0
AUS	14/03/2013	AUS 2013/03/14	486.5	2	11500	cap1	ves1	2013	2_Autumn	NA	0	1	NA	-43.6	148.0
AUS	15/03/2013	AUS 2013/03/15	473.7	4	16100	cap1	ves1	2013	2_Autumn	NA	0	0	82.03351317	-44.1	147.3
AUS	16/03/2013	AUS 2013/03/16	468.6666667	3	10350	cap1	ves1	2013	2_Autumn	NA	0	0	24.95389966	-44.0	147.6
AUS	17/03/2013	AUS 2013/03/17	473.3	3	14950	cap1	ves1	2013	2_Autumn	NA	0	0	18.64403079	-43.9	147.8
AUS	18/03/2013	AUS 2013/03/18	440.3333333	5	28750	cap1	ves1	2013	2_Autumn	NA	0	0	90.7638024	-43.2	148.2
AUS	19/03/2013	AUS 2013/03/19	430.875	4	14950	cap1	ves1	2013	2_Autumn	NA	0	0	52.5455091	-42.7	148.4
AUS	21/03/2013	AUS 2013/03/21	498.1666667	3	11500	cap1	ves1	2013	2_Autumn	NA	1	0	180.3801943	-41.1	148.7
AUS	14/07/2013	AUS 2013/07/14	422.8	2	14950	cap2	ves1	2013	3_Winter	NA	0	1	NA	-37.8	150.1
AUS	15/07/2013	AUS 2013/07/15	454.625	2	14950	cap2	ves1	2013	3_Winter	NA	0	0	108.7591376	-37.3	149.1
AUS	16/07/2013	AUS 2013/07/16	411	2	14950	cap2	ves1	2013	3_Winter	NA	0	0	135.3797267	-38.4	148.5
AUS	17/07/2013	AUS 2013/07/17	454.1	2	14950	cap2	ves1	2013	3_Winter	NA	0	0	73.37600313	-37.8	148.1
AUS	19/07/2013	AUS 2013/07/19	362.7	2	14950	cap2	ves1	2013	3_Winter	NA	0	0	NA	-38.2	149.3
AUS	20/07/2013	AUS 2013/07/20	577.7	2	14950	cap2	ves1	2013	3_Winter	NA	0	0	55.76903885	-38.4	149.9
AUS	21/07/2013	AUS 2013/07/21	537.5	3	14950	cap2	ves1	2013	3_Winter	NA	0	0	68.38069343	-38.9	149.6
AUS	22/07/2013	AUS 2013/07/22	553.4	4	24150	cap2	ves1	2013	3_Winter	NA	0	0	46.04734332	-39.3	149.3
AUS	2/08/2013	AUS 2013/08/02	475.6666667	3	14950	cap2	ves1	2013	3_Winter	NA	0	0	NA	-39.1	148.2
AUS	3/08/2013	AUS 2013/08/03	476.25	1	12075	cap2	ves1	2013	3_Winter	NA	0	0	83.61534802	-39.9	148.3
AUS	5/08/2013	AUS 2013/08/05	538.4	5	20125	cap2	ves1	2013	3_Winter	NA	0	0	NA	-41.6	148.6
AUS	6/08/2013	AUS 2013/08/06	672.5	1	5750	cap2	ves1	2013	3_Winter	NA	0	0	35.77163446	-41.3	148.7
AUS	7/08/2013	AUS 2013/08/07	463.625	4	29900	cap2	ves1	2013	3_Winter	NA	0	0	42.19508348	-40.9	148.7
AUS	8/08/2013	AUS 2013/08/08	434	2	14950	cap2	ves1	2013	3_Winter	NA	0	0	19.81009129	-41.1	148.7
AUS	15/08/2013	AUS 2013/08/15	528.875	2	14950	cap1	ves1	2013	3_Winter	NA	1	0	NA	-38.9	148.6
AUS	16/08/2013	AUS 2013/08/16	426.7	4	13800	cap1	ves1	2013	3_Winter	NA	1	1	17.68936386	-38.8	148.4
AUS	17/08/2013	AUS 2013/08/17	463.75	3	14145	cap1	ves1	2013	3_Winter	NA	1	1	28.90665229	-38.6	148.5
AUS	18/08/2013	AUS 2013/08/18	505	3	14145	cap1	ves1	2013	3_Winter	NA	0	1	90.93249795	-38.2	149.4
AUS	21/08/2013	AUS 2013/08/21	357.625	3	12650	cap1	ves1	2013	3_Winter	NA	0	0	NA	-38.2	149.8
AUS	22/08/2013	AUS 2013/08/22	447.5714286	6	28750	cap1	ves1	2013	3_Winter	NA	1	0	42.80636575	-38.3	149.4
AUS	23/08/2013	AUS 2013/08/23	458.25	1	6900	cap1	ves1	2013	3_Winter	NA	1	1	73.38538098	-38.5	148.6
AUS	24/08/2013	AUS 2013/08/24	424	1	6900	cap1	ves1	2013	3_Winter	NA	1	1	7.441186215	-38.4	148.6
AUS	25/08/2013	AUS 2013/08/25	457.875	2	13340	cap1	ves1	2013	3_Winter	NA	1	1	102.4253849	-39.3	148.7
AUS	28/08/2013	AUS 2013/08/28	534.125	1	13800	cap1	ves1	2013	3_Winter	NA	1	1	NA	-44.0	146.1
AUS	29/08/2013	AUS 2013/08/29	504.5	2	13800	cap1	ves1	2013	3_Winter	NA	0	1	107.2273883	-43.2	145.3
AUS	30/08/2013	AUS 2013/08/30	501.1666667	2	14950	cap1	ves1	2013	3_Winter	NA	1	0	73.04572251	-42.6	144.9
AUS	31/08/2013	AUS 2013/08/31	477.375	2	13800	cap1	ves1	2013	3_Winter	NA	0	1	NA	-41.4	144.3
AUS	2/09/2013	AUS 2013/09/02	460.125	3	13800	cap1	ves1	2013	4_Spring	NA	0	0	153.6549017	-40.2	143.3
AUS	3/09/2013	AUS 2013/09/03	503.2	2	13800	cap1	ves1	2013	4_Spring	NA	0	0	59.87717727	-39.7	143.1
AUS	5/09/2013	AUS 2013/09/05	469.4	3	13800	cap1	ves1	2013	4_Spring	NA	0	0	108.5474448	-39.0	142.3
AUS	6/09/2013	AUS 2013/09/06	521.6	1	12650	cap1	ves1	2013	4_Spring	NA	0	0	27.49028495	-38.8	142.0
AUS	8/09/2013	AUS 2013/09/08	465	1	14950	cap1	ves1	2013	4_Spring	NA	0	0	NA	-37.6	139.5
AUS	9/09/2013	AUS 2013/09/09	449	3	13800	cap1	ves1	2013	4_Spring	NA	0	0	61.15057994	-37.3	139.0
AUS	10/09/2013	AUS 2013/09/10	440.5	3	12650	cap1	ves1	2013	4_Spring	NA	0	0	12.69364499	-37.2	138.9
AUS	11/09/2013	AUS 2013/09/11	397.875	2	11500	cap1	ves1	2013	4_Spring	NA	0	0	79.8686821	-37.1	138.0
AUS	12/09/2013	AUS 2013/09/12	377.4	2	13800	cap1	ves1	2013	4_Spring	NA	0	0	158.1634061	-36.4	136.5
AUS	13/09/2013	AUS 2013/09/13	491.25	3	12650	cap1	ves1	2013	4_Spring	NA	0	0	68.85700756	-36.1	135.8
AUS	14/09/2013	AUS 2013/09/14	486.125	2	14950	cap1	ves1	2013	4_Spring	NA	0	0	29.37386099	-35.9	135.6
AUS	17/09/2013	AUS 2013/09/17	477.5625	6	26450	cap2	ves1	2013	4_Spring	NA	0	0	NA	-35.5	135.0
AUS	19/09/2013	AUS 2013/09/19	687.3333333	3	14950	cap2	ves1	2013	4_Spring	NA	0	0	145.8592881	-34.9	133.6
AUS	20/09/2013	AUS 2013/09/20	508.375	3	14950	cap2	ves1	2013	4_Spring	NA	0	0	25.53588099	-34.8	133.3
AUS	21/09/2013	AUS 2013/09/21	479.875	5	29900	cap2	ves1	2013	4_Spring	NA	0	0	190.1250559	-35.6	135.2
AUS	22/09/2013	AUS 2013/09/22	527.75	2	14950	cap2	ves1	2013	4_Spring	NA	0	0	53.32851891	-35.9	135.6
AUS	26/09/2013	AUS 2013/09/26	515.75	3	13800	cap2	ves1	2013	4_Spring	NA	0	0	NA	-37.2	138.9
AUS	27/09/2013	AUS 2013/09/27	432.3	2	12650	cap2	ves1	2013	4_Spring	NA	0	0	73.66232797	-37.6	139.5
AUS	29/09/2013	AUS 2013/09/29	523.6666667	2	20700	cap2	ves1	2013	4_Spring	NA	0	0	585.5013242	-41.4	144.3
AUS	30/09/2013	AUS 2013/09/30	507.875	4	19550	cap2	ves1	2013	4_Spring	NA	0	0	81.17155393	-42.0	144.7
AUS	4/10/2013	AUS 2013/10/04	540.875	2	14950	cap2	ves1	2013	4_Spring	NA	0	0	NA	-42.8	144.9
AUS	5/10/2013	AUS 2013/10/05	540.25	2	9775	cap2	ves1	2013	4_Spring	NA	0	0	25.96007836	-42.6	144.9
AUS	6/10/2013	AUS 2013/10/06	482.625	4	14950	cap2	ves1	2013	4_Spring	NA	0	0	103.299092	-43.4	145.6
AUS	7/10/2013	AUS 2013/10/07	516.3	2	14950	cap2	ves1	2013	4_Spring	NA	0	0	37.13375218	-43.2	145.2
AUS	8/10/2013	AUS 2013/10/08	481.875	3	14950	cap2	ves1	2013	4_Spring	NA	0	0	83.41788333	-42.5	144.8
AUS	9/10/2013	AUS 2013/10/09	483.8125	5	29900	cap2	ves1	2013	4_Spring	NA	0	0	51.25827712	-42.0	144.6
AUS	11/10/2013	AUS 2013/10/11	415.5714286	4	26450	cap2	ves1	2013	4_Spring	NA	0	0	NA	-41.8	144.5
AUS	12/10/2013	AUS 2013/10/12	529.1	2	14950	cap2	ves1	2013	4_Spring	NA	0	0	52.86650365	-41.4	144.3
AUS	13/10/2013	AUS 2013/10/13	528.375	2	14950	cap2	ves1	2013	4_Spring	NA	0	0	0.691796747	-41.4	144.3
AUS	14/10/2013	AUS 2013/10/14	419	3	11500	cap2	ves1	2013	4_Spring	NA	0	0	22.84452016	-41.2	144.3
AUS	17/10/2013	AUS 2013/10/17	470.75	2	9200	cap1	ves1	2013	4_Spring	NA	0	0	NA	-41.1	144.0
AUS	18/10/2013	AUS 2013/10/18	520.8333333	2	13800	cap1	ves1	2013	4_Spring	NA	0	0	29.45323569	-41.3	144.2
AUS	19/10/2013	AUS 2013/10/19	505.6666667	3	16100	cap1	ves1	2013	4_Spring	NA	0	0	62.76331766	-41.8	144.5
AUS	20/10/2013	AUS 2013/10/20	481.75	2	18400	cap1	ves1	2013	4_Spring	NA	0	0	44.7752745	-42.2	144.7
AUS	22/10/2013	AUS 2013/10/22	511	1	13800	cap1	ves1	2013	4_Spring	NA	0	0	NA	-41.4	144.3
AUS	25/10/2013	AUS 2013/10/25	391.6	3	10350	cap1	ves1	2013	4_Spring	NA	0	0	574.0963679	-37.7	139.6
AUS	26/10/2013	AUS 2013/10/26	426.9	4	13800	cap1	ves1	2013	4_Spring	NA	0	0	79.6081012	-37.2	138.9
AUS	27/10/2013	AUS 2013/10/27	398.4	4	14950	cap1	ves1	2013	4_Spring	NA	0	0	66.80903491	-37.1	138.2
AUS	28/10/2013	AUS 2013/10/28	420.2	3	12650	cap1	ves1	2013	4_Spring	NA	0	0	9.707722537	-37.1	138.1
AUS	29/10/2013	AUS 2013/10/29	378.8	2	12650	cap1	ves1	2013	4_Spring	NA	0	0	163.0437844	-36.5	136.4
AUS	31/10/2013	AUS 2013/10/31	493.25	2	14950	cap1	ves1	2013	4_Spring	NA	0	0	NA	-35.7	135.3
AUS	1/11/2013	AUS 2013/11/01	469.3	3	14950	cap1	ves1	2013	4_Spring	NA	0	0	20.74889924	-35.8	135.5
AUS	3/11/2013	AUS 2013/11/03	437.8	4	14950	cap1	ves1	2013	4_Spring	NA	0	0	248.1361217	-37.1	137.8
AUS	4/11/2013	AUS 2013/11/04	442.3	3	11270	cap1	ves1	2013	4_Spring	NA	0	0	31.55235765	-36.9	137.5
AUS	5/11/2013	AUS 2013/11/05	399.6	3	13800	cap1	ves1	2013	4_Spring	NA	0	0	52.65360849	-36.7	137.0
AUS	6/11/2013	AUS 2013/11/06	391.5	4	13800	cap1	ves1	2013	4_Spring	NA	0	0	26.12656044	-36.6	136.7
AUS	7/11/2013	AUS 2013/11/07	461.875	3	14950	cap1	ves1	2013	4_Spring	NA	1	0	84.60870097	-36.2	135.9
AUS	8/11/2013	AUS 2013/11/08	450	2	13800	cap1	ves1	2013	4_Spring	NA	0	1	38.55683418	-35.9	135.7
AUS	10/11/2013	AUS 2013/11/10	450.9	3	11500	cap1	ves1	2013	4_Spring	NA	0	0	NA	-35.5	134.8
AUS	11/11/2013	AUS 2013/11/11	428.625	3	13800	cap1	ves1	2013	4_Spring	NA	0	0	141.9631663	-34.9	133.5
AUS	12/11/2013	AUS 2013/11/12	465.8333333	4	12650	cap1	ves1	2013	4_Spring	NA	0	0	18.4661641	-34.8	133.3
AUS	13/11/2013	AUS 2013/11/13	391.6666667	2	9200	cap1	ves1	2013	4_Spring	NA	0	0	39.22190032	-34.9	133.7
AUS	14/11/2013	AUS 2013/11/14	531.75	2	14950	cap1	ves1	2013	4_Spring	NA	0	0	144.62036	-35.6	135.1
AUS	15/11/2013	AUS 2013/11/15	462.6818182	5	26450	cap1	ves1	2013	4_Spring	NA	0	0	21.89939874	-35.7	135.3
AUS	19/11/2013	AUS 2013/11/19	450	4	11500	cap2	ves1	2013	4_Spring	NA	0	0	NA	-36.5	136.4
AUS	20/11/2013	AUS 2013/11/20	449.4	2	13225	cap2	ves1	2013	4_Spring	NA	0	0	39.37967956	-36.7	136.8
AUS	21/11/2013	AUS 2013/11/21	394.8	4	14375	cap2	ves1	2013	4_Spring	NA	0	0	22.36830513	-36.6	136.6
AUS	22/11/2013	AUS 2013/11/22	426.6666667	4	14375	cap2	ves1	2013	4_Spring	NA	0	0	31.11984828	-36.5	136.2
AUS	23/11/2013	AUS 2013/11/23	471.6	3	14375	cap2	ves1	2013	4_Spring	NA	1	0	84.40765109	-35.9	135.6
AUS	24/11/2013	AUS 2013/11/24	462.6666667	2	14375	cap2	ves1	2013	4_Spring	NA	0	1	55.30052281	-35.6	135.2
AUS	25/11/2013	AUS 2013/11/25	433.7272727	4	28750	cap2	ves1	2013	4_Spring	NA	1	0	39.56890213	-35.8	135.5
AUS	28/11/2013	AUS 2013/11/28	442.8333333	3	14375	cap2	ves1	2013	4_Spring	NA	0	1	NA	-36.4	136.1
AUS	29/11/2013	AUS 2013/11/29	416.8	3	14375	cap2	ves1	2013	4_Spring	NA	0	0	13.59954614	-36.3	136.0
AUS	30/11/2013	AUS 2013/11/30	484	3	13225	cap2	ves1	2013	4_Spring	NA	0	0	16.51275448	-36.2	135.9
AUS	1/12/2013	AUS 2013/12/01	458.3	2	14375	cap2	ves1	2013	1_Summer	NA	0	0	9.606359075	-36.1	135.8
AUS	2/12/2013	AUS 2013/12/02	502.9166667	3	14375	cap2	ves1	2013	1_Summer	NA	0	0	13.75340849	-36.0	135.7
AUS	5/12/2013	AUS 2013/12/05	364.8333333	3	12075	cap2	ves1	2013	1_Summer	NA	0	0	NA	-34.6	133.1
AUS	6/12/2013	AUS 2013/12/06	407.5	3	12880	cap2	ves1	2013	1_Summer	NA	0	0	14.11780433	-34.7	133.2
AUS	7/12/2013	AUS 2013/12/07	555.9166667	3	14030	cap2	ves1	2013	1_Summer	NA	1	0	21.51481822	-34.8	133.3
AUS	8/12/2013	AUS 2013/12/08	404	3	12650	cap2	ves1	2013	1_Summer	NA	1	1	31.49566087	-34.9	133.6
AUS	9/12/2013	AUS 2013/12/09	454.6666667	3	13800	cap2	ves1	2013	1_Summer	NA	1	1	122.936844	-35.5	134.8
AUS	10/12/2013	AUS 2013/12/10	524.7	2	13800	cap2	ves1	2013	1_Summer	NA	0	1	71.562532	-35.8	135.5
AUS	12/12/2013	AUS 2013/12/12	500.75	3	11500	cap2	ves1	2013	1_Summer	NA	0	0	NA	-36.0	135.7
AUS	13/12/2013	AUS 2013/12/13	427.5833333	2	12650	cap2	ves1	2013	1_Summer	NA	0	0	65.42421366	-36.5	136.2
AUS	14/12/2013	AUS 2013/12/14	474.8333333	5	13800	cap2	ves1	2013	1_Summer	NA	0	0	40.73327947	-36.6	136.6
AUS	15/12/2013	AUS 2013/12/15	452.4166667	2	10005	cap2	ves1	2013	1_Summer	NA	0	0	77.40428559	-36.8	137.4
AUS	16/12/2013	AUS 2013/12/16	438.9166667	4	12650	cap2	ves1	2013	1_Summer	NA	0	0	124.6704733	-37.2	138.7
AUS	18/12/2013	AUS 2013/12/18	527.5833333	3	14950	cap2	ves1	2013	1_Summer	NA	0	0	467.6737399	-39.7	143.1
AUS	19/12/2013	AUS 2013/12/19	519.625	1	14950	cap2	ves1	2013	1_Summer	NA	0	0	66.4389714	-40.3	143.3
AUS	20/12/2013	AUS 2013/12/20	528.2222222	5	28750	cap2	ves1	2013	1_Summer	NA	0	0	139.1998017	-41.3	144.2
AUS	5/01/2014	AUS 2014/01/05	498.25	6	27600	cap1	ves1	2014	1_Summer	NA	1	0	NA	-41.6	144.4
AUS	6/01/2014	AUS 2014/01/06	493	1	6900	cap1	ves1	2014	1_Summer	NA	0	1	42.80873434	-42.0	144.6
AUS	7/01/2014	AUS 2014/01/07	498.1666667	4	23000	cap1	ves1	2014	1_Summer	NA	0	0	53.3947164	-42.4	144.8
AUS	8/01/2014	AUS 2014/01/08	518.1666667	2	12650	cap1	ves1	2014	1_Summer	NA	1	0	NA	-42.3	144.8
AUS	9/01/2014	AUS 2014/01/09	467.5	1	2300	cap1	ves1	2014	1_Summer	NA	0	1	102.7308616	-43.1	145.2
AUS	10/01/2014	AUS 2014/01/10	489.7857143	4	16100	cap1	ves1	2014	1_Summer	NA	1	0	35.84760841	-43.4	145.5
AUS	11/01/2014	AUS 2014/01/11	491	1	8050	cap1	ves1	2014	1_Summer	NA	1	1	79.85533348	-44.0	146.0
AUS	12/01/2014	AUS 2014/01/12	525.7	3	13800	cap1	ves1	2014	1_Summer	NA	1	1	65.75389005	-44.1	146.8
AUS	13/01/2014	AUS 2014/01/13	449.75	2	11500	cap1	ves1	2014	1_Summer	NA	1	1	28.51076177	-44.1	146.5
AUS	15/01/2014	AUS 2014/01/15	579.7	2	13800	cap1	ves1	2014	1_Summer	NA	1	1	NA	-44.0	147.6
AUS	16/01/2014	AUS 2014/01/16	527.25	1	11500	cap1	ves1	2014	1_Summer	NA	1	1	44.52622236	-44.2	147.1
AUS	17/01/2014	AUS 2014/01/17	548	2	13455	cap1	ves1	2014	1_Summer	NA	1	1	17.65801357	-44.1	147.3
AUS	19/01/2014	AUS 2014/01/19	508.5833333	3	12650	cap1	ves1	2014	1_Summer	NA	0	1	NA	-43.9	146.0
AUS	20/01/2014	AUS 2014/01/20	485.375	1	13800	cap1	ves1	2014	1_Summer	NA	1	0	2.736177533	-43.9	146.1
AUS	21/01/2014	AUS 2014/01/21	575.3	4	18400	cap1	ves1	2014	1_Summer	NA	0	1	103.8907958	-43.2	145.3
AUS	22/01/2014	AUS 2014/01/22	478.0833333	5	14950	cap1	ves1	2014	1_Summer	NA	0	0	65.53038404	-42.6	145.1
AUS	25/01/2014	AUS 2014/01/25	406.3571429	3	13800	cap1	ves1	2014	1_Summer	NA	0	0	NA	-39.6	143.0
AUS	26/01/2014	AUS 2014/01/26	427	4	12650	cap1	ves1	2014	1_Summer	NA	1	0	60.60370441	-39.1	142.6
AUS	28/01/2014	AUS 2014/01/28	412.8571429	3	12650	cap1	ves1	2014	1_Summer	NA	0	1	341.5896348	-37.5	139.2
AUS	29/01/2014	AUS 2014/01/29	449.6666667	3	10350	cap1	ves1	2014	1_Summer	NA	0	0	9.060401054	-37.5	139.2
AUS	30/01/2014	AUS 2014/01/30	393.75	4	11500	cap1	ves1	2014	1_Summer	NA	0	0	167.3620754	-36.9	137.4
AUS	31/01/2014	AUS 2014/01/31	425	4	16100	cap1	ves1	2014	1_Summer	NA	0	0	81.76524308	-36.6	136.6
AUS	1/02/2014	AUS 2014/02/01	412.4	4	9200	cap1	ves1	2014	1_Summer	NA	0	0	69.52595677	-36.3	135.9
AUS	4/02/2014	AUS 2014/02/04	373.4285714	3	9200	cap2	ves1	2014	1_Summer	NA	0	0	NA	-35.6	135.2
AUS	5/02/2014	AUS 2014/02/05	421.75	2	12880	cap2	ves1	2014	1_Summer	NA	1	0	23.58665802	-35.5	135.0
AUS	6/02/2014	AUS 2014/02/06	501.8	3	12650	cap2	ves1	2014	1_Summer	NA	0	1	53.95063415	-35.8	135.5
AUS	7/02/2014	AUS 2014/02/07	490.75	3	13800	cap2	ves1	2014	1_Summer	NA	1	0	29.91028667	-36.0	135.7
AUS	8/02/2014	AUS 2014/02/08	448.25	2	13800	cap2	ves1	2014	1_Summer	NA	0	1	113.3293337	-36.6	136.7
AUS	9/02/2014	AUS 2014/02/09	469.5	4	12995	cap2	ves1	2014	1_Summer	NA	1	0	24.26137584	-36.6	136.5
AUS	10/02/2014	AUS 2014/02/10	421.3333333	3	16330	cap2	ves1	2014	1_Summer	NA	0	1	40.02502486	-36.4	136.1
AUS	11/02/2014	AUS 2014/02/11	416.8	1	10350	cap2	ves1	2014	1_Summer	NA	0	0	63.9488823	-35.9	135.6
AUS	13/02/2014	AUS 2014/02/13	465.4	2	11730	cap2	ves1	2014	1_Summer	NA	0	0	NA	-35.8	135.5
AUS	14/02/2014	AUS 2014/02/14	375.1428571	3	12650	cap2	ves1	2014	1_Summer	NA	0	0	45.79058985	-35.6	135.1
AUS	15/02/2014	AUS 2014/02/15	463.1	2	11500	cap2	ves1	2014	1_Summer	NA	0	0	183.4877443	-34.8	133.3
AUS	16/02/2014	AUS 2014/02/16	315	4	10350	cap2	ves1	2014	1_Summer	NA	0	0	26.64558823	-34.7	133.1
AUS	17/02/2014	AUS 2014/02/17	434.6428571	2	12650	cap2	ves1	2014	1_Summer	NA	0	0	26.0073119	-34.8	133.3
AUS	18/02/2014	AUS 2014/02/18	428.7142857	3	12650	cap2	ves1	2014	1_Summer	NA	0	0	156.0230329	-35.5	134.8
AUS	20/02/2014	AUS 2014/02/20	438	1	10350	cap2	ves1	2014	1_Summer	NA	0	0	NA	-35.9	135.6
AUS	21/02/2014	AUS 2014/02/21	503.3571429	3	13800	cap2	ves1	2014	1_Summer	NA	0	0	11.61295584	-36.0	135.7
AUS	22/02/2014	AUS 2014/02/22	467	2	12650	cap2	ves1	2014	1_Summer	NA	0	0	112.9126168	-36.7	136.7
AUS	23/02/2014	AUS 2014/02/23	438.4166667	3	13800	cap2	ves1	2014	1_Summer	NA	0	0	33.07078327	-36.5	136.4
AUS	24/02/2014	AUS 2014/02/24	428.3571429	3	13570	cap2	ves1	2014	1_Summer	NA	0	0	50.01286924	-36.2	135.9
AUS	25/02/2014	AUS 2014/02/25	441.4166667	2	13570	cap2	ves1	2014	1_Summer	NA	0	0	58.64176745	-35.8	135.5
AUS	26/02/2014	AUS 2014/02/26	426.7	2	13570	cap2	ves1	2014	1_Summer	NA	0	0	15.34423012	-35.9	135.6
AUS	28/02/2014	AUS 2014/02/28	435	3	7820	cap2	ves1	2014	1_Summer	NA	0	0	NA	-35.5	134.9
AUS	1/03/2014	AUS 2014/03/01	423.5	2	12650	cap2	ves1	2014	2_Autumn	NA	0	0	227.4371743	-33.9	133.3
AUS	2/03/2014	AUS 2014/03/02	387.8571429	3	13800	cap2	ves1	2014	2_Autumn	NA	0	0	80.29381417	-34.3	132.6
AUS	3/03/2014	AUS 2014/03/03	470.8	3	12650	cap2	ves1	2014	2_Autumn	NA	0	0	116.9737843	-34.9	133.6
AUS	4/03/2014	AUS 2014/03/04	446	3	13800	cap2	ves1	2014	2_Autumn	NA	0	0	31.39883555	-34.8	133.3
AUS	5/03/2014	AUS 2014/03/05	495.1666667	3	13800	cap2	ves1	2014	2_Autumn	NA	0	0	154.0409441	-35.5	134.8
AUS	6/03/2014	AUS 2014/03/06	484.9166667	2	13800	cap2	ves1	2014	2_Autumn	NA	0	0	87.81281745	-35.9	135.6
AUS	7/03/2014	AUS 2014/03/07	402.6428571	3	13800	cap2	ves1	2014	2_Autumn	NA	0	0	18.8787459	-35.8	135.5
AUS	10/03/2014	AUS 2014/03/10	422.9166667	2	13800	cap2	ves1	2014	2_Autumn	NA	0	0	NA	-36.3	136.0
AUS	11/03/2014	AUS 2014/03/11	437.75	3	13800	cap2	ves1	2014	2_Autumn	NA	0	0	74.05208943	-36.6	136.7
AUS	12/03/2014	AUS 2014/03/12	466.9285714	3	13800	cap2	ves1	2014	2_Autumn	NA	0	0	95.69968859	-37.0	137.7
AUS	13/03/2014	AUS 2014/03/13	449.1428571	3	13800	cap2	ves1	2014	2_Autumn	NA	0	0	119.9352871	-37.3	139.0
AUS	14/03/2014	AUS 2014/03/14	513.8333333	3	13800	cap2	ves1	2014	2_Autumn	NA	0	0	141.0542983	-36.9	137.5
AUS	15/03/2014	AUS 2014/03/15	422.4285714	3	13800	cap2	ves1	2014	2_Autumn	NA	0	0	126.4247618	-36.5	136.1
AUS	16/03/2014	AUS 2014/03/16	442.875	2	13800	cap2	ves1	2014	2_Autumn	NA	0	0	42.69102988	-36.2	135.8
AUS	17/03/2014	AUS 2014/03/17	547	3	13800	cap2	ves1	2014	2_Autumn	NA	0	0	31.5545973	-36.0	135.6
AUS	20/03/2014	AUS 2014/03/20	424.7	3	11500	cap1	ves1	2014	2_Autumn	NA	0	0	NA	-36.8	137.2
AUS	21/03/2014	AUS 2014/03/21	452.6666667	4	11500	cap1	ves1	2014	2_Autumn	NA	0	0	154.4129004	-37.2	138.9
AUS	22/03/2014	AUS 2014/03/22	392.7857143	3	16100	cap1	ves1	2014	2_Autumn	NA	0	0	92.43294096	-37.7	139.7
AUS	23/03/2014	AUS 2014/03/23	520.75	1	8050	cap1	ves1	2014	2_Autumn	NA	0	0	70.78146141	-38.2	140.3
AUS	24/03/2014	AUS 2014/03/24	367.3333333	3	12650	cap1	ves1	2014	2_Autumn	NA	0	0	163.8634379	-38.8	141.9
AUS	25/03/2014	AUS 2014/03/25	444.1666667	3	13800	cap1	ves1	2014	2_Autumn	NA	0	0	118.917914	-39.6	143.0
AUS	26/03/2014	AUS 2014/03/26	452.125	2	12650	cap1	ves1	2014	2_Autumn	NA	0	0	89.28909137	-40.3	143.4
AUS	27/03/2014	AUS 2014/03/27	492.0833333	4	20700	cap1	ves1	2014	2_Autumn	NA	0	0	133.0230152	-41.4	143.9
AUS	29/03/2014	AUS 2014/03/29	479.9	3	13800	cap1	ves1	2014	2_Autumn	NA	0	0	NA	-42.9	145.0
AUS	30/03/2014	AUS 2014/03/30	451.25	2	13800	cap1	ves1	2014	2_Autumn	NA	0	0	56.33492369	-43.3	145.4
AUS	31/03/2014	AUS 2014/03/31	491.3333333	3	12650	cap1	ves1	2014	2_Autumn	NA	1	0	89.75731049	-44.0	146.1
AUS	1/04/2014	AUS 2014/04/01	472.1666667	3	11500	cap1	ves1	2014	2_Autumn	NA	0	1	39.39547705	-44.1	146.5
AUS	2/04/2014	AUS 2014/04/02	477.25	2	5750	cap1	ves1	2014	2_Autumn	NA	0	0	NA	-44.1	146.7
AUS	3/04/2014	AUS 2014/04/03	458.75	2	8050	cap1	ves1	2014	2_Autumn	NA	0	0	10.39411292	-44.1	146.9
AUS	4/04/2014	AUS 2014/04/04	491.2	3	13800	cap1	ves1	2014	2_Autumn	NA	1	0	8.54685146	-44.1	146.8
AUS	5/04/2014	AUS 2014/04/05	465.375	3	13800	cap1	ves1	2014	2_Autumn	NA	1	1	88.78187076	-43.6	145.9
AUS	6/04/2014	AUS 2014/04/06	470.5	2	13800	cap1	ves1	2014	2_Autumn	NA	0	1	75.37342696	-43.1	145.2
AUS	7/04/2014	AUS 2014/04/07	479.4	2	13800	cap1	ves1	2014	2_Autumn	NA	0	0	15.25785121	-43.0	145.1
AUS	8/04/2014	AUS 2014/04/08	482.8	4	13800	cap1	ves1	2014	2_Autumn	NA	1	0	29.18892234	-43.2	145.3
AUS	9/04/2014	AUS 2014/04/09	478.4166667	5	20700	cap1	ves1	2014	2_Autumn	NA	1	1	96.13093477	-42.4	144.8
AUS	10/04/2014	AUS 2014/04/10	466.125	4	18400	cap1	ves1	2014	2_Autumn	NA	1	1	NA	-42.2	144.7
AUS	11/04/2014	AUS 2014/04/11	430.5	1	2300	cap1	ves1	2014	2_Autumn	NA	0	1	98.73726258	-41.4	144.4
AUS	12/04/2014	AUS 2014/04/12	503.75	2	11500	cap1	ves1	2014	2_Autumn	NA	1	0	3.5871543	-41.4	144.3
AUS	13/04/2014	AUS 2014/04/13	440.1	4	13800	cap1	ves1	2014	2_Autumn	NA	0	1	134.9124057	-40.4	143.4
AUS	14/04/2014	AUS 2014/04/14	493.75	2	13800	cap1	ves1	2014	2_Autumn	NA	0	0	46.11545956	-40.0	143.2
AUS	15/04/2014	AUS 2014/04/15	438.1	4	13800	cap1	ves1	2014	2_Autumn	NA	1	0	112.7711486	-39.1	142.6
AUS	16/04/2014	AUS 2014/04/16	474.5833333	4	13800	cap1	ves1	2014	2_Autumn	NA	1	1	39.956072	-39.4	142.8
AUS	8/06/2014	AUS 2014/06/08	440.5	4	17250	cap2	ves1	2014	3_Winter	NA	0	1	NA	-38.2	149.5
AUS	9/06/2014	AUS 2014/06/09	421.75	4	14950	cap2	ves1	2014	3_Winter	NA	0	0	40.07490235	-37.8	149.4
AUS	23/08/2014	AUS 2014/08/23	434	2	13800	cap1	ves1	2014	3_Winter	NA	0	0	NA	-37.8	150.2
AUS	24/08/2014	AUS 2014/08/24	415.7	2	14950	cap1	ves1	2014	3_Winter	NA	0	0	73.81723034	-38.1	149.4
AUS	25/08/2014	AUS 2014/08/25	486.8	3	14375	cap1	ves1	2014	3_Winter	NA	0	0	80.0748597	-38.4	148.6
AUS	26/08/2014	AUS 2014/08/26	345.8333333	4	10925	cap1	ves1	2014	3_Winter	NA	0	0	38.68358371	-38.7	148.4
AUS	29/08/2014	AUS 2014/08/29	485.625	3	11500	cap1	ves1	2014	3_Winter	NA	0	0	NA	-41.1	144.0
AUS	30/08/2014	AUS 2014/08/30	539.5	3	19550	cap1	ves1	2014	3_Winter	NA	0	0	43.43813288	-41.4	144.4
AUS	31/08/2014	AUS 2014/08/31	498.2857143	4	20700	cap1	ves1	2014	3_Winter	NA	0	0	NA	-42.1	144.7
AUS	2/09/2014	AUS 2014/09/02	505.5	2	13800	cap1	ves1	2014	4_Spring	NA	0	0	125.2636148	-43.2	145.3
AUS	3/09/2014	AUS 2014/09/03	484.3571429	2	12650	cap1	ves1	2014	4_Spring	NA	1	0	107.9062008	-44.0	146.1
AUS	4/09/2014	AUS 2014/09/04	519.25	3	12650	cap1	ves1	2014	4_Spring	NA	0	1	87.9126695	-44.1	147.1
AUS	5/09/2014	AUS 2014/09/05	463	3	11500	cap1	ves1	2014	4_Spring	NA	0	0	73.76645656	-43.8	147.9
AUS	6/09/2014	AUS 2014/09/06	488.375	3	13800	cap1	ves1	2014	4_Spring	NA	1	0	90.31473212	-44.1	146.9
AUS	7/09/2014	AUS 2014/09/07	402.5	2	11500	cap1	ves1	2014	4_Spring	NA	1	1	115.2249241	-43.5	148.0
AUS	9/09/2014	AUS 2014/09/09	409.125	3	12650	cap1	ves1	2014	4_Spring	NA	1	1	NA	-44.1	146.5
AUS	10/09/2014	AUS 2014/09/10	364.1666667	4	18400	cap1	ves1	2014	4_Spring	NA	1	1	20.23931892	-44.1	146.8
AUS	11/09/2014	AUS 2014/09/11	353	3	11500	cap1	ves1	2014	4_Spring	NA	1	1	49.15808178	-43.8	146.2
AUS	12/09/2014	AUS 2014/09/12	498	4	16100	cap1	ves1	2014	4_Spring	NA	1	1	117.5945079	-43.1	145.2
AUS	13/09/2014	AUS 2014/09/13	435.0833333	5	22540	cap1	ves1	2014	4_Spring	NA	1	1	49.27835954	-42.7	144.9
AUS	14/09/2014	AUS 2014/09/14	453.375	3	14950	cap1	ves1	2014	4_Spring	NA	1	1	35.32215821	-42.4	144.8
AUS	19/09/2014	AUS 2014/09/19	524.6666667	1	9775	cap2	ves1	2014	4_Spring	NA	0	1	NA	-41.1	144.0
AUS	20/09/2014	AUS 2014/09/20	493.7857143	6	26450	cap2	ves1	2014	4_Spring	NA	1	0	97.2146173	-41.8	144.7
AUS	21/09/2014	AUS 2014/09/21	528.5	5	18975	cap2	ves1	2014	4_Spring	NA	0	1	95.22275243	-42.6	144.9
AUS	22/09/2014	AUS 2014/09/22	537.6666667	2	10925	cap2	ves1	2014	4_Spring	NA	0	0	23.1744181	-42.4	144.8
AUS	23/09/2014	AUS 2014/09/23	497.5	2	7475	cap2	ves1	2014	4_Spring	NA	0	0	NA	-42.2	144.8
AUS	24/09/2014	AUS 2014/09/24	493.5	4	17250	cap2	ves1	2014	4_Spring	NA	0	0	57.89927039	-41.7	144.5
AUS	25/09/2014	AUS 2014/09/25	539.9	4	21275	cap2	ves1	2014	4_Spring	NA	0	0	13.40468319	-41.6	144.4
AUS	26/09/2014	AUS 2014/09/26	701	1	2300	cap2	ves1	2014	4_Spring	NA	0	0	21.55455574	-41.8	144.5
AUS	28/09/2014	AUS 2014/09/28	477.5	2	15525	cap2	ves1	2014	4_Spring	NA	0	0	NA	-42.3	144.6
AUS	29/09/2014	AUS 2014/09/29	486.8	2	15525	cap2	ves1	2014	4_Spring	NA	0	0	108.1761051	-41.4	144.3
AUS	2/10/2014	AUS 2014/10/02	576.0833333	3	24150	cap2	ves1	2014	4_Spring	NA	0	0	633.8989437	-37.5	139.0
AUS	4/10/2014	AUS 2014/10/04	416.7	2	12075	cap2	ves1	2014	4_Spring	NA	0	0	297.3757491	-36.3	136.0
AUS	5/10/2014	AUS 2014/10/05	344.5	1	2300	cap2	ves1	2014	4_Spring	NA	0	0	NA	-35.9	135.6
AUS	6/10/2014	AUS 2014/10/06	501.8333333	3	23575	cap2	ves1	2014	4_Spring	NA	0	0	33.73413266	-35.7	135.3
AUS	8/10/2014	AUS 2014/10/08	487.4285714	4	15525	cap2	ves1	2014	4_Spring	NA	0	0	48.21578034	-35.5	134.9
AUS	9/10/2014	AUS 2014/10/09	451.6	2	15525	cap2	ves1	2014	4_Spring	NA	0	0	49.00432146	-35.7	135.4
AUS	10/10/2014	AUS 2014/10/10	464.7142857	5	17825	cap2	ves1	2014	4_Spring	NA	0	0	33.75406361	-35.9	135.6
AUS	11/10/2014	AUS 2014/10/11	473.9285714	3	20700	cap2	ves1	2014	4_Spring	NA	0	0	45.52151462	-36.2	135.9
AUS	12/10/2014	AUS 2014/10/12	410.3333333	2	6900	cap2	ves1	2014	4_Spring	NA	0	0	41.83495891	-35.9	135.7
AUS	14/10/2014	AUS 2014/10/14	492	2	12650	cap2	ves1	2014	4_Spring	NA	0	0	NA	-35.5	134.8
AUS	15/10/2014	AUS 2014/10/15	466.2	3	14950	cap2	ves1	2014	4_Spring	NA	0	0	150.8308649	-34.8	133.3
AUS	16/10/2014	AUS 2014/10/16	409.8	3	13800	cap2	ves1	2014	4_Spring	NA	0	0	30.74069485	-34.9	133.6
AUS	17/10/2014	AUS 2014/10/17	445.7	3	14950	cap2	ves1	2014	4_Spring	NA	0	0	166.1952849	-35.6	135.3
AUS	18/10/2014	AUS 2014/10/18	503.2	3	14950	cap2	ves1	2014	4_Spring	NA	0	0	69.30254524	-36.1	135.8
AUS	19/10/2014	AUS 2014/10/19	444.25	3	14950	cap2	ves1	2014	4_Spring	NA	0	0	43.44755315	-36.4	136.1
AUS	20/10/2014	AUS 2014/10/20	456.1818182	7	29900	cap2	ves1	2014	4_Spring	NA	0	0	51.1762138	-36.0	135.8
AUS	24/10/2014	AUS 2014/10/24	383.9285714	3	26450	cap1	ves1	2014	4_Spring	NA	0	0	NA	-36.5	136.4
AUS	25/10/2014	AUS 2014/10/25	362.875	4	14950	cap1	ves1	2014	4_Spring	NA	0	0	4.520172766	-36.5	136.4
AUS	26/10/2014	AUS 2014/10/26	476.1666667	4	18400	cap1	ves1	2014	4_Spring	NA	0	0	13.90434308	-36.5	136.2
AUS	28/10/2014	AUS 2014/10/28	504.4166667	3	19550	cap1	ves1	2014	4_Spring	NA	0	0	117.8624283	-35.7	135.3
AUS	29/10/2014	AUS 2014/10/29	500.6428571	3	18400	cap1	ves1	2014	4_Spring	NA	0	0	26.50237658	-35.6	135.1
AUS	30/10/2014	AUS 2014/10/30	480.25	3	9200	cap1	ves1	2014	4_Spring	NA	0	0	17.4889805	-35.6	135.3
AUS	1/11/2014	AUS 2014/11/01	552.4	3	14950	cap1	ves1	2014	4_Spring	NA	0	0	NA	-36.0	135.7
AUS	2/11/2014	AUS 2014/11/02	422.1	3	14950	cap1	ves1	2014	4_Spring	NA	0	0	113.1320657	-36.6	136.7
AUS	3/11/2014	AUS 2014/11/03	442.8333333	4	21850	cap1	ves1	2014	4_Spring	NA	0	0	88.14160264	-36.9	137.6
AUS	4/11/2014	AUS 2014/11/04	476.1875	5	23000	cap1	ves1	2014	4_Spring	NA	0	0	22.72290815	-36.8	137.4
AUS	6/11/2014	AUS 2014/11/06	522.8	3	14950	cap1	ves1	2014	4_Spring	NA	0	0	133.6545923	-36.3	136.0
AUS	8/11/2014	AUS 2014/11/08	332.375	3	9200	cap1	ves1	2014	4_Spring	NA	0	0	NA	-37.3	139.1
AUS	9/11/2014	AUS 2014/11/09	455	4	18400	cap1	ves1	2014	4_Spring	NA	0	0	44.53353264	-37.6	139.4
AUS	11/11/2014	AUS 2014/11/11	420.4583333	6	26450	cap1	ves1	2014	4_Spring	NA	0	0	293.1481627	-39.0	142.2
AUS	12/11/2014	AUS 2014/11/12	613.5	2	8050	cap1	ves1	2014	4_Spring	NA	1	0	163.3805347	-40.2	143.3
AUS	13/11/2014	AUS 2014/11/13	515.4285714	5	12650	cap1	ves1	2014	4_Spring	NA	1	1	99.79650623	-41.0	143.9
AUS	14/11/2014	AUS 2014/11/14	476.25	3	18400	cap1	ves1	2014	4_Spring	NA	0	1	99.21028879	-41.7	144.5
AUS	16/11/2014	AUS 2014/11/16	413.6	4	17250	cap1	ves1	2014	4_Spring	NA	0	0	NA	-42.0	144.6
AUS	17/11/2014	AUS 2014/11/17	439.8333333	4	13800	cap1	ves1	2014	4_Spring	NA	0	0	121.9965901	-41.1	143.9
AUS	18/11/2014	AUS 2014/11/18	509.25	3	14950	cap1	ves1	2014	4_Spring	NA	0	0	8.205904709	-41.0	143.9
AUS	19/11/2014	AUS 2014/11/19	524.3333333	2	18400	cap1	ves1	2014	4_Spring	NA	0	0	34.68230441	-41.2	144.1
AUS	22/11/2014	AUS 2014/11/22	437	3	12650	cap1	ves1	2014	4_Spring	NA	0	0	NA	-41.1	148.7
AUS	23/11/2014	AUS 2014/11/23	391.5714286	3	13800	cap1	ves1	2014	4_Spring	NA	0	0	21.24757571	-41.2	148.7
AUS	24/11/2014	AUS 2014/11/24	413.625	2	12650	cap1	ves1	2014	4_Spring	NA	0	0	17.77330441	-41.4	148.7
AUS	25/11/2014	AUS 2014/11/25	381.3	2	13800	cap1	ves1	2014	4_Spring	NA	1	0	1.541536903	-41.4	148.7
AUS	26/11/2014	AUS 2014/11/26	427.875	2	5750	cap1	ves1	2014	4_Spring	NA	0	1	146.8961669	-42.7	148.4
AUS	27/11/2014	AUS 2014/11/27	508.2857143	3	12650	cap1	ves1	2014	4_Spring	NA	0	0	187.5793046	-44.1	147.1
AUS	28/11/2014	AUS 2014/11/28	500.0714286	4	11500	cap1	ves1	2014	4_Spring	NA	1	0	48.51324064	-43.9	147.7
AUS	30/11/2014	AUS 2014/11/30	467.8571429	4	11500	cap2	ves1	2014	4_Spring	NA	0	1	NA	-43.1	148.3
AUS	1/12/2014	AUS 2014/12/01	469.6428571	4	11500	cap2	ves1	2014	1_Summer	NA	0	0	178.9812256	-44.1	146.5
AUS	2/12/2014	AUS 2014/12/02	475.6428571	3	13800	cap2	ves1	2014	1_Summer	NA	0	0	30.24827079	-43.9	146.2
AUS	3/12/2014	AUS 2014/12/03	490.3888889	3	16100	cap2	ves1	2014	1_Summer	NA	0	0	134.1727509	-43.0	145.1
AUS	4/12/2014	AUS 2014/12/04	486.375	4	12650	cap2	ves1	2014	1_Summer	NA	0	0	39.66438003	-42.7	144.9
AUS	5/12/2014	AUS 2014/12/05	510.6666667	2	12650	cap2	ves1	2014	1_Summer	NA	0	0	NA	-42.3	144.8
AUS	6/12/2014	AUS 2014/12/06	487.1111111	4	25300	cap2	ves1	2014	1_Summer	NA	0	0	76.27761379	-41.6	144.4
AUS	8/12/2014	AUS 2014/12/08	425.4285714	4	13800	cap2	ves1	2014	1_Summer	NA	0	0	144.2897325	-42.9	144.5
AUS	9/12/2014	AUS 2014/12/09	460.7142857	4	14950	cap2	ves1	2014	1_Summer	NA	1	0	167.6399806	-43.9	146.0
AUS	10/12/2014	AUS 2014/12/10	440.7777778	6	16100	cap2	ves1	2014	1_Summer	NA	0	1	69.57913266	-43.4	145.6
AUS	11/12/2014	AUS 2014/12/11	451.1428571	3	17250	cap2	ves1	2014	1_Summer	NA	0	0	63.19857898	-42.9	145.1
AUS	12/12/2014	AUS 2014/12/12	467.5	2	6900	cap2	ves1	2014	1_Summer	NA	0	0	NA	-42.1	144.7
AUS	13/12/2014	AUS 2014/12/13	424	3	8050	cap2	ves1	2014	1_Summer	NA	0	0	16.22440379	-42.0	144.6
AUS	14/12/2014	AUS 2014/12/14	468.2777778	5	17250	cap2	ves1	2014	1_Summer	NA	0	0	87.40441733	-42.7	145.0
AUS	15/12/2014	AUS 2014/12/15	490.8571429	4	16100	cap2	ves1	2014	1_Summer	NA	0	0	99.37624039	-43.5	145.6
AUS	16/12/2014	AUS 2014/12/16	482.2	2	10350	cap2	ves1	2014	1_Summer	NA	0	0	97.39255089	-44.1	146.5
AUS	17/12/2014	AUS 2014/12/17	382	1	4600	cap2	ves1	2014	1_Summer	NA	1	0	NA	-43.5	148.0
AUS	18/12/2014	AUS 2014/12/18	455.7857143	4	18400	cap2	ves1	2014	1_Summer	NA	1	1	36.51793809	-43.2	148.2
AUS	19/12/2014	AUS 2014/12/19	453	3	11500	cap2	ves1	2014	1_Summer	NA	0	1	118.5980307	-42.2	148.5
AUS	20/12/2014	AUS 2014/12/20	417.6666667	4	19550	cap2	ves1	2014	1_Summer	NA	0	0	100.3895764	-41.3	148.7
AUS	21/12/2014	AUS 2014/12/21	438.5	3	10350	cap2	ves1	2014	1_Summer	NA	0	0	15.76275081	-41.1	148.7
AUS	22/12/2014	AUS 2014/12/22	406	1	5750	cap2	ves1	2014	1_Summer	NA	0	0	33.73393758	-40.8	148.8
AUS	4/01/2015	AUS 2015/01/04	625	2	8050	cap2	ves1	2015	1_Summer	NA	0	0	NA	-41.2	144.0
AUS	5/01/2015	AUS 2015/01/05	463.5714286	5	17250	cap2	ves1	2015	1_Summer	NA	0	0	140.1614421	-42.3	144.8
AUS	6/01/2015	AUS 2015/01/06	468.5625	6	23000	cap2	ves1	2015	1_Summer	NA	0	0	73.53363819	-42.9	145.0
AUS	7/01/2015	AUS 2015/01/07	411.125	1	4600	cap2	ves1	2015	1_Summer	NA	0	0	32.70934299	-43.2	145.3
AUS	8/01/2015	AUS 2015/01/08	466.5	5	25300	cap2	ves1	2015	1_Summer	NA	1	0	NA	-42.9	145.1
AUS	9/01/2015	AUS 2015/01/09	460.4166667	5	10350	cap2	ves1	2015	1_Summer	NA	1	1	87.65415328	-43.5	145.7
AUS	10/01/2015	AUS 2015/01/10	456.75	3	8050	cap2	ves1	2015	1_Summer	NA	1	1	54.28652471	-43.9	146.1
AUS	11/01/2015	AUS 2015/01/11	443.2857143	5	20700	cap2	ves1	2015	1_Summer	NA	1	1	204.0864264	-42.4	144.8
AUS	12/01/2015	AUS 2015/01/12	478.3333333	3	9200	cap2	ves1	2015	1_Summer	NA	1	1	31.23816598	-42.1	144.7
AUS	13/01/2015	AUS 2015/01/13	469	1	2300	cap1	ves1	2015	1_Summer	NA	0	1	NA	-41.2	144.1
AUS	14/01/2015	AUS 2015/01/14	457.75	3	18400	cap1	ves1	2015	1_Summer	NA	0	0	12.14677083	-41.1	144.0
AUS	15/01/2015	AUS 2015/01/15	535.3571429	4	17250	cap1	ves1	2015	1_Summer	NA	0	0	55.66602365	-40.7	143.6
AUS	16/01/2015	AUS 2015/01/16	514.75	2	6900	cap1	ves1	2015	1_Summer	NA	0	0	37.67072154	-40.4	143.4
AUS	19/01/2015	AUS 2015/01/19	384.0714286	4	14950	cap1	ves1	2015	1_Summer	NA	0	0	NA	-39.7	143.1
AUS	20/01/2015	AUS 2015/01/20	418.8636364	6	19550	cap1	ves1	2015	1_Summer	NA	0	0	95.90263513	-39.0	142.3
AUS	21/01/2015	AUS 2015/01/21	369.5	2	2300	cap1	ves1	2015	1_Summer	NA	0	0	54.98253601	-38.8	141.8
AUS	22/01/2015	AUS 2015/01/22	429.5833333	2	17250	cap1	ves1	2015	1_Summer	NA	0	0	242.1406955	-37.6	139.5
AUS	23/01/2015	AUS 2015/01/23	401.6666667	3	11500	cap1	ves1	2015	1_Summer	NA	0	0	60.67227877	-37.2	139.0
AUS	24/01/2015	AUS 2015/01/24	454.0714286	5	16100	cap1	ves1	2015	1_Summer	NA	0	0	148.9401041	-36.9	137.4
AUS	25/01/2015	AUS 2015/01/25	390.1	3	11500	cap1	ves1	2015	1_Summer	NA	0	0	64.61250638	-36.6	136.7
AUS	26/01/2015	AUS 2015/01/26	464.4	2	14950	cap1	ves1	2015	1_Summer	NA	0	0	123.2550341	-35.9	135.7
AUS	28/01/2015	AUS 2015/01/28	404.8571429	2	9200	cap1	ves1	2015	1_Summer	NA	0	0	NA	-35.5	134.8
AUS	29/01/2015	AUS 2015/01/29	427.9285714	3	12650	cap1	ves1	2015	1_Summer	NA	0	0	150.3906734	-34.8	133.3
AUS	30/01/2015	AUS 2015/01/30	357.4285714	2	12650	cap1	ves1	2015	1_Summer	NA	0	0	91.35959979	-34.3	132.6
AUS	31/01/2015	AUS 2015/01/31	375.7142857	3	12650	cap1	ves1	2015	1_Summer	NA	0	0	22.94342129	-34.4	132.8
AUS	1/02/2015	AUS 2015/02/01	405.0714286	2	14950	cap1	ves1	2015	1_Summer	NA	0	0	69.69624882	-34.8	133.3
AUS	2/02/2015	AUS 2015/02/02	430.8333333	3	10350	cap1	ves1	2015	1_Summer	NA	0	0	32.88304667	-34.9	133.7
AUS	3/02/2015	AUS 2015/02/03	415.5	4	14950	cap1	ves1	2015	1_Summer	NA	1	0	149.454281	-35.6	135.1
AUS	5/02/2015	AUS 2015/02/05	357.6666667	3	14950	cap1	ves1	2015	1_Summer	NA	0	1	NA	-36.5	136.4
AUS	6/02/2015	AUS 2015/02/06	368.2142857	4	14950	cap1	ves1	2015	1_Summer	NA	0	0	30.11733432	-36.6	136.7
AUS	7/02/2015	AUS 2015/02/07	451.5714286	2	14950	cap1	ves1	2015	1_Summer	NA	1	0	70.88648359	-36.9	137.4
AUS	8/02/2015	AUS 2015/02/08	379.4166667	2	14950	cap1	ves1	2015	1_Summer	NA	0	1	134.7915866	-36.4	136.1
AUS	9/02/2015	AUS 2015/02/09	439.2857143	3	14950	cap1	ves1	2015	1_Summer	NA	0	0	19.75539041	-36.2	135.9
AUS	10/02/2015	AUS 2015/02/10	491.8571429	3	14950	cap1	ves1	2015	1_Summer	NA	0	0	44.1004854	-35.9	135.6
AUS	12/02/2015	AUS 2015/02/12	326	3	12650	cap1	ves1	2015	1_Summer	NA	0	0	NA	-36.5	136.4
AUS	13/02/2015	AUS 2015/02/13	417.0714286	3	12650	cap1	ves1	2015	1_Summer	NA	1	0	129.0537166	-37.0	137.7
AUS	14/02/2015	AUS 2015/02/14	378	3	23000	cap1	ves1	2015	1_Summer	NA	0	1	162.6283675	-37.6	139.4
AUS	16/02/2015	AUS 2015/02/16	422.1428571	3	12650	cap1	ves1	2015	1_Summer	NA	0	0	321.4281181	-39.1	142.5
AUS	17/02/2015	AUS 2015/02/17	405	2	10350	cap1	ves1	2015	1_Summer	NA	0	0	84.9229307	-39.7	143.1
AUS	18/02/2015	AUS 2015/02/18	456.9	4	16905	cap1	ves1	2015	1_Summer	NA	0	0	234.2426017	-41.6	144.4
AUS	20/02/2015	AUS 2015/02/20	484.0714286	4	14950	cap1	ves1	2015	1_Summer	NA	1	0	NA	-42.4	144.8
AUS	21/02/2015	AUS 2015/02/21	472.6	2	13800	cap1	ves1	2015	1_Summer	NA	1	1	94.60764084	-43.2	145.3
AUS	22/02/2015	AUS 2015/02/22	455.7857143	3	13800	cap1	ves1	2015	1_Summer	NA	0	1	140.2577098	-44.1	146.5
AUS	23/02/2015	AUS 2015/02/23	434.3571429	2	13800	cap1	ves1	2015	1_Summer	NA	1	0	2.570527595	-44.1	146.5
AUS	24/02/2015	AUS 2015/02/24	461.9285714	4	14030	cap1	ves1	2015	1_Summer	NA	1	1	69.28011945	-44.1	147.4
AUS	27/02/2015	AUS 2015/02/27	647.6	1	4025	cap2	ves1	2015	1_Summer	NA	0	1	NA	-43.9	150.4
AUS	28/02/2015	AUS 2015/02/28	470.8571429	4	12650	cap2	ves1	2015	1_Summer	NA	0	0	220.5484901	-43.9	147.7
AUS	1/03/2015	AUS 2015/03/01	492.125	2	8625	cap2	ves1	2015	2_Autumn	NA	0	0	59.35638704	-44.2	147.0
AUS	2/03/2015	AUS 2015/03/02	447.9285714	2	13800	cap2	ves1	2015	2_Autumn	NA	0	0	43.2387988	-44.1	146.5
AUS	3/03/2015	AUS 2015/03/03	471.9	3	12650	cap2	ves1	2015	2_Autumn	NA	0	0	118.6944186	-43.7	147.9
AUS	5/03/2015	AUS 2015/03/05	482	3	14950	cap2	ves1	2015	2_Autumn	NA	0	0	NA	-42.5	148.5
AUS	6/03/2015	AUS 2015/03/06	376	3	13800	cap2	ves1	2015	2_Autumn	NA	0	0	135.2028828	-41.3	148.7
AUS	7/03/2015	AUS 2015/03/07	423.8333333	3	14375	cap2	ves1	2015	2_Autumn	NA	0	0	29.75830483	-41.0	148.7
AUS	8/03/2015	AUS 2015/03/08	361.3333333	2	13570	cap2	ves1	2015	2_Autumn	NA	0	0	184.7052399	-39.4	148.7
AUS	9/03/2015	AUS 2015/03/09	401.6	4	14375	cap2	ves1	2015	2_Autumn	NA	0	0	101.3607444	-38.5	148.5
AUS	10/03/2015	AUS 2015/03/10	411.8	4	14950	cap2	ves1	2015	2_Autumn	NA	0	0	76.74172333	-38.2	149.4
AUS	11/03/2015	AUS 2015/03/11	394.7857143	3	13800	cap2	ves1	2015	2_Autumn	NA	0	0	82.77836679	-37.8	150.1
AUS	21/03/2015	AUS 2015/03/21	425.3333333	2	12650	cap2	ves1	2015	2_Autumn	NA	0	0	NA	-37.8	150.1
AUS	22/03/2015	AUS 2015/03/22	394	5	16100	cap2	ves1	2015	2_Autumn	NA	0	0	79.40637268	-38.3	149.5
AUS	23/03/2015	AUS 2015/03/23	402.6428571	3	16100	cap2	ves1	2015	2_Autumn	NA	0	0	108.1924557	-38.9	148.4
AUS	24/03/2015	AUS 2015/03/24	314.15	3	5750	cap2	ves1	2015	2_Autumn	NA	0	0	62.13339001	-39.4	148.7
AUS	25/03/2015	AUS 2015/03/25	449.3571429	3	12650	cap2	ves1	2015	2_Autumn	NA	1	0	201.5731267	-41.2	148.7
AUS	26/03/2015	AUS 2015/03/26	398.2142857	7	24150	cap2	ves1	2015	2_Autumn	NA	1	1	30.8360407	-41.5	148.6
AUS	9/04/2015	AUS 2015/04/09	477	1	5980	cap1	ves1	2015	2_Autumn	NA	0	1	NA	-37.8	150.2
AUS	11/04/2015	AUS 2015/04/11	433.4166667	4	12650	cap1	ves1	2015	2_Autumn	NA	0	0	680.4216311	-39.1	142.5
AUS	12/04/2015	AUS 2015/04/12	440.9166667	3	12650	cap1	ves1	2015	2_Autumn	NA	0	0	59.06709029	-38.8	141.9
AUS	13/04/2015	AUS 2015/04/13	413.125	2	12650	cap1	ves1	2015	2_Autumn	NA	0	0	132.1901613	-39.7	143.1
AUS	14/04/2015	AUS 2015/04/14	464.7222222	6	25300	cap1	ves1	2015	2_Autumn	NA	0	0	234.3963598	-41.5	144.3
AUS	15/04/2015	AUS 2015/04/15	464.125	3	9200	cap1	ves1	2015	2_Autumn	NA	0	0	NA	-42.1	144.7
AUS	17/04/2015	AUS 2015/04/17	446.3571429	2	14950	cap1	ves1	2015	2_Autumn	NA	0	0	125.2693709	-43.1	145.2
AUS	18/04/2015	AUS 2015/04/18	490.1	3	8050	cap1	ves1	2015	2_Autumn	NA	0	0	8.967413573	-43.1	145.2
AUS	19/04/2015	AUS 2015/04/19	487.5	2	12650	cap1	ves1	2015	2_Autumn	NA	1	0	30.96922037	-43.3	145.4
AUS	20/04/2015	AUS 2015/04/20	451.0714286	2	12650	cap1	ves1	2015	2_Autumn	NA	0	1	123.3337015	-44.1	146.5
AUS	21/04/2015	AUS 2015/04/21	491.875	3	12650	cap1	ves1	2015	2_Autumn	NA	0	0	18.8820683	-44.0	146.3
AUS	22/04/2015	AUS 2015/04/22	445.5	3	9200	cap1	ves1	2015	2_Autumn	NA	0	0	83.94986655	-44.1	147.3
AUS	24/04/2015	AUS 2015/04/24	483.7142857	3	11500	cap1	ves1	2015	2_Autumn	NA	0	0	NA	-44.1	147.1
AUS	25/04/2015	AUS 2015/04/25	455.5	4	20700	cap1	ves1	2015	2_Autumn	NA	1	0	11.31079426	-44.1	147.0
AUS	26/04/2015	AUS 2015/04/26	458.5	2	5750	cap1	ves1	2015	2_Autumn	NA	1	1	37.98287079	-44.0	147.5
AUS	27/04/2015	AUS 2015/04/27	420.3333333	3	12650	cap1	ves1	2015	2_Autumn	NA	0	1	132.4767524	-43.0	148.3
AUS	28/04/2015	AUS 2015/04/28	439.3333333	3	13800	cap1	ves1	2015	2_Autumn	NA	1	0	174.9942943	-41.4	148.6
AUS	29/04/2015	AUS 2015/04/29	410.6666667	1	9200	cap1	ves1	2015	2_Autumn	NA	1	1	67.99440912	-40.8	148.8
AUS	3/05/2015	AUS 2015/05/03	393.4	4	10350	cap2	ves1	2015	2_Autumn	NA	0	1	NA	-39.3	149.7
AUS	4/05/2015	AUS 2015/05/04	405.5	2	10350	cap2	ves1	2015	2_Autumn	NA	0	0	133.177826	-38.8	148.4
AUS	5/05/2015	AUS 2015/05/05	405.5	5	17825	cap2	ves1	2015	2_Autumn	NA	0	0	97.38461158	-38.3	149.3
AUS	6/05/2015	AUS 2015/05/06	455.6666667	2	9200	cap2	ves1	2015	2_Autumn	NA	0	0	22.34082625	-38.2	149.5
AUS	5/06/2015	AUS 2015/06/05	478.6666667	2	13800	cap1	ves1	2015	3_Winter	NA	0	0	NA	-39.2	148.7
AUS	6/06/2015	AUS 2015/06/06	386.625	2	9200	cap1	ves1	2015	3_Winter	NA	0	0	64.56670606	-38.6	148.5
AUS	7/06/2015	AUS 2015/06/07	375.625	3	6900	cap1	ves1	2015	3_Winter	NA	0	0	15.73006172	-38.7	148.3
AUS	8/06/2015	AUS 2015/06/08	430.125	2	11500	cap1	ves1	2015	3_Winter	NA	0	0	42.38563212	-38.3	148.2
AUS	10/10/2015	AUS 2015/10/10	418.6	2	10350	cap2	ves1	2015	4_Spring	NA	0	0	NA	-37.8	150.2
AUS	11/10/2015	AUS 2015/10/11	457.875	2	13800	cap2	ves1	2015	4_Spring	NA	0	0	NA	-38.3	148.6
AUS	12/10/2015	AUS 2015/10/12	433	3	7820	cap2	ves1	2015	4_Spring	NA	0	0	50.6864115	-38.8	148.4
AUS	16/10/2015	AUS 2015/10/16	500.2	3	12650	cap2	ves1	2015	4_Spring	NA	1	0	NA	-39.7	143.1
AUS	17/10/2015	AUS 2015/10/17	489	5	18400	cap2	ves1	2015	4_Spring	NA	0	1	101.5542777	-40.5	143.6
AUS	18/10/2015	AUS 2015/10/18	473.7777778	2	23000	cap2	ves1	2015	4_Spring	NA	0	0	101.8725926	-41.3	144.2
AUS	19/10/2015	AUS 2015/10/19	480.25	3	13800	cap2	ves1	2015	4_Spring	NA	0	0	103.96825	-42.2	144.7
AUS	21/10/2015	AUS 2015/10/21	461.2	2	10350	cap2	ves1	2015	4_Spring	NA	0	0	NA	-43.1	144.2
AUS	22/10/2015	AUS 2015/10/22	508.5555556	7	27600	cap2	ves1	2015	4_Spring	NA	0	0	55.26396673	-42.8	144.7
AUS	23/10/2015	AUS 2015/10/23	531	2	13800	cap2	ves1	2015	4_Spring	NA	0	0	53.79952961	-42.3	144.8
AUS	24/10/2015	AUS 2015/10/24	467.5	2	6900	cap2	ves1	2015	4_Spring	NA	0	0	26.89176967	-42.1	144.7
AUS	26/10/2015	AUS 2015/10/26	455.25	3	13800	cap1	ves1	2015	4_Spring	NA	0	0	NA	-42.0	144.6
AUS	27/10/2015	AUS 2015/10/27	463.7	4	13800	cap1	ves1	2015	4_Spring	NA	1	0	122.5558826	-43.0	145.1
AUS	28/10/2015	AUS 2015/10/28	494	2	12650	cap1	ves1	2015	4_Spring	NA	1	1	133.6762121	-43.9	146.2
AUS	29/10/2015	AUS 2015/10/29	532.5833333	2	11500	cap1	ves1	2015	4_Spring	NA	0	1	78.94598564	-44.1	147.2
AUS	30/10/2015	AUS 2015/10/30	412.9	3	12650	cap1	ves1	2015	4_Spring	NA	0	0	12.83966874	-44.1	147.3
AUS	1/11/2015	AUS 2015/11/01	290	5	11500	cap1	ves1	2015	4_Spring	NA	1	0	NA	-44.0	147.6
AUS	2/11/2015	AUS 2015/11/02	414.4285714	2	10350	cap1	ves1	2015	4_Spring	NA	0	1	86.13931672	-44.1	146.5
AUS	3/11/2015	AUS 2015/11/03	505.85	4	25300	cap1	ves1	2015	4_Spring	NA	0	0	181.3532449	-42.8	145.1
AUS	4/11/2015	AUS 2015/11/04	508.25	2	11500	cap1	ves1	2015	4_Spring	NA	0	0	69.96155872	-42.2	144.8
AUS	6/11/2015	AUS 2015/11/06	448.1666667	5	27600	cap1	ves1	2015	4_Spring	NA	0	0	NA	-42.8	144.9
AUS	8/11/2015	AUS 2015/11/08	495.5	2	26450	cap1	ves1	2015	4_Spring	NA	0	0	180.570473	-41.3	144.2
AUS	9/11/2015	AUS 2015/11/09	486	3	13800	cap1	ves1	2015	4_Spring	NA	0	0	NA	-42.0	144.7
AUS	10/11/2015	AUS 2015/11/10	509.5	1	6900	cap1	ves1	2015	4_Spring	NA	0	0	20.67402733	-41.9	144.5
AUS	11/11/2015	AUS 2015/11/11	520.1666667	4	17250	cap1	ves1	2015	4_Spring	NA	0	0	40.07117218	-42.2	144.7
AUS	12/11/2015	AUS 2015/11/12	519.7	4	12650	cap1	ves1	2015	4_Spring	NA	0	0	24.69036809	-42.4	144.8
AUS	13/11/2015	AUS 2015/11/13	539	1	4600	cap1	ves1	2015	4_Spring	NA	0	0	3.448243081	-42.4	144.8
AUS	14/11/2015	AUS 2015/11/14	446.5	1	1150	cap1	ves1	2015	4_Spring	NA	0	0	NA	-39.2	142.6
AUS	15/11/2015	AUS 2015/11/15	443.05	4	20700	cap1	ves1	2015	4_Spring	NA	1	0	32.51527634	-39.0	142.3
AUS	16/11/2015	AUS 2015/11/16	411.25	1	2300	cap1	ves1	2015	4_Spring	NA	1	1	42.27813708	-38.8	141.9
AUS	17/11/2015	AUS 2015/11/17	409.5	3	14950	cap1	ves1	2015	4_Spring	NA	0	1	262.202768	-37.6	139.3
AUS	18/11/2015	AUS 2015/11/18	398.6428571	5	12650	cap1	ves1	2015	4_Spring	NA	0	0	39.47731396	-37.3	139.1
AUS	19/11/2015	AUS 2015/11/19	438.1428571	2	10350	cap1	ves1	2015	4_Spring	NA	0	0	5.183099741	-37.3	139.0
AUS	20/11/2015	AUS 2015/11/20	452.0833333	4	17250	cap1	ves1	2015	4_Spring	NA	0	0	155.6173755	-36.9	137.4
AUS	21/11/2015	AUS 2015/11/21	416.7	3	11500	cap1	ves1	2015	4_Spring	NA	0	0	68.46994526	-36.6	136.6
AUS	24/11/2015	AUS 2015/11/24	472	2	11500	cap2	ves1	2015	4_Spring	NA	0	0	NA	-34.8	144.3
AUS	25/11/2015	AUS 2015/11/25	453.6	3	12650	cap2	ves1	2015	4_Spring	NA	0	0	867.3561402	-35.5	134.8
AUS	26/11/2015	AUS 2015/11/26	440.7	3	12650	cap2	ves1	2015	4_Spring	NA	0	0	76.46226352	-35.8	135.5
AUS	28/11/2015	AUS 2015/11/28	461.9166667	3	11500	cap2	ves1	2015	4_Spring	NA	0	0	NA	-35.5	134.8
AUS	29/11/2015	AUS 2015/11/29	495.1428571	2	12650	cap2	ves1	2015	4_Spring	NA	0	0	154.3747151	-34.8	133.3
AUS	30/11/2015	AUS 2015/11/30	464.2	3	12995	cap2	ves1	2015	4_Spring	NA	0	0	34.45058697	-35.0	133.7
AUS	2/12/2015	AUS 2015/12/02	487.25	3	11500	cap2	ves1	2015	1_Summer	NA	0	0	NA	-35.9	135.6
AUS	3/12/2015	AUS 2015/12/03	467	3	13800	cap2	ves1	2015	1_Summer	NA	0	0	43.48122578	-36.3	135.8
AUS	4/12/2015	AUS 2015/12/04	425.5	2	10350	cap2	ves1	2015	1_Summer	NA	0	0	39.05868478	-36.7	135.7
AUS	5/12/2015	AUS 2015/12/05	418.5714286	3	11500	cap2	ves1	2015	1_Summer	NA	0	0	266.2986664	-37.3	138.6
AUS	6/12/2015	AUS 2015/12/06	467.25	2	13800	cap2	ves1	2015	1_Summer	NA	0	0	49.4741027	-37.5	138.2
AUS	7/12/2015	AUS 2015/12/07	432	5	12650	cap2	ves1	2015	1_Summer	NA	0	0	3.101843347	-37.5	138.2
AUS	8/12/2015	AUS 2015/12/08	382.2142857	2	11500	cap2	ves1	2015	1_Summer	NA	0	0	119.3178615	-37.6	139.5
AUS	10/12/2015	AUS 2015/12/10	460.8333333	4	12650	cap2	ves1	2015	1_Summer	NA	0	0	NA	-39.1	142.5
AUS	11/12/2015	AUS 2015/12/11	480.625	4	14950	cap2	ves1	2015	1_Summer	NA	0	0	105.4984249	-40.0	142.6
AUS	12/12/2015	AUS 2015/12/12	481.7	3	14950	cap2	ves1	2015	1_Summer	NA	0	0	181.2064428	-41.2	144.1
AUS	13/12/2015	AUS 2015/12/13	490.5714286	4	19550	cap2	ves1	2015	1_Summer	NA	0	0	37.41484912	-41.3	144.6
AUS	14/12/2015	AUS 2015/12/14	489.6666667	3	11500	cap2	ves1	2015	1_Summer	NA	0	0	18.18910301	-41.3	144.8
AUS	16/12/2015	AUS 2015/12/16	480.4444444	5	21850	cap2	ves1	2015	1_Summer	NA	0	0	NA	-43.0	145.6
AUS	17/12/2015	AUS 2015/12/17	475	1	2875	cap2	ves1	2015	1_Summer	NA	0	0	35.40943784	-43.0	145.1
AUS	18/12/2015	AUS 2015/12/18	435.0909091	5	20700	cap2	ves1	2015	1_Summer	NA	0	0	50.66324797	-42.6	144.9
AUS	19/12/2015	AUS 2015/12/19	462	1	8050	cap2	ves1	2015	1_Summer	NA	0	0	35.98691085	-42.6	144.4
AUS	8/01/2016	AUS 2016/01/08	495.5833333	2	13800	cap1	ves1	2016	1_Summer	NA	0	0	NA	-41.2	144.1
AUS	9/01/2016	AUS 2016/01/09	503.6666667	3	20700	cap1	ves1	2016	1_Summer	NA	1	0	109.0097983	-42.1	144.6
AUS	10/01/2016	AUS 2016/01/10	481.4	3	20700	cap1	ves1	2016	1_Summer	NA	0	1	NA	-42.3	144.8
AUS	12/01/2016	AUS 2016/01/12	480.0833333	2	12650	cap1	ves1	2016	1_Summer	NA	0	0	101.7909401	-43.2	145.3
AUS	13/01/2016	AUS 2016/01/13	468.3571429	3	14950	cap1	ves1	2016	1_Summer	NA	1	0	31.84549432	-43.4	145.6
AUS	14/01/2016	AUS 2016/01/14	460.5	3	14605	cap1	ves1	2016	1_Summer	NA	1	1	105.5124994	-42.6	144.9
AUS	15/01/2016	AUS 2016/01/15	451.4166667	6	24495	cap1	ves1	2016	1_Summer	NA	1	1	39.27477015	-42.2	144.8
AUS	17/01/2016	AUS 2016/01/17	447.8	2	11500	cap1	ves1	2016	1_Summer	NA	0	1	NA	-43.4	145.5
AUS	18/01/2016	AUS 2016/01/18	461.5833333	3	12650	cap1	ves1	2016	1_Summer	NA	1	0	160.3636636	-44.1	147.2
AUS	19/01/2016	AUS 2016/01/19	474.9	3	12650	cap1	ves1	2016	1_Summer	NA	1	1	105.8428155	-43.8	146.0
AUS	20/01/2016	AUS 2016/01/20	431.75	4	12650	cap1	ves1	2016	1_Summer	NA	1	1	130.6090084	-42.9	145.0
AUS	21/01/2016	AUS 2016/01/21	412.9375	4	24955	cap1	ves1	2016	1_Summer	NA	1	1	100.6915149	-42.0	144.7
AUS	23/01/2016	AUS 2016/01/23	448.75	1	13800	cap1	ves1	2016	1_Summer	NA	1	1	NA	-43.2	145.2
AUS	24/01/2016	AUS 2016/01/24	445.7142857	4	17480	cap1	ves1	2016	1_Summer	NA	1	1	139.194266	-42.0	144.6
AUS	25/01/2016	AUS 2016/01/25	457.1666667	3	9200	cap1	ves1	2016	1_Summer	NA	0	1	53.58758231	-41.5	144.4
AUS	26/01/2016	AUS 2016/01/26	425.5714286	4	23000	cap1	ves1	2016	1_Summer	NA	1	0	105.896075	-42.4	144.8
AUS	28/01/2016	AUS 2016/01/28	489.1666667	2	16100	cap1	ves1	2016	1_Summer	NA	0	1	NA	-41.3	144.2
AUS	29/01/2016	AUS 2016/01/29	508	2	10350	cap1	ves1	2016	1_Summer	NA	0	0	68.37755816	-40.8	143.7
AUS	30/01/2016	AUS 2016/01/30	381.1428571	3	11500	cap1	ves1	2016	1_Summer	NA	1	0	140.6128882	-39.6	143.0
AUS	31/01/2016	AUS 2016/01/31	438.8571429	2	11155	cap1	ves1	2016	1_Summer	NA	1	1	78.24362934	-39.1	142.5
AUS	1/02/2016	AUS 2016/02/01	463.5	1	2300	cap1	ves1	2016	1_Summer	NA	0	1	NA	-37.6	139.2
AUS	2/02/2016	AUS 2016/02/02	437.8	2	11500	cap1	ves1	2016	1_Summer	NA	0	0	5.263137154	-37.5	139.2
AUS	3/02/2016	AUS 2016/02/03	416.2857143	2	11500	cap1	ves1	2016	1_Summer	NA	0	0	39.22802877	-37.7	139.6
AUS	4/02/2016	AUS 2016/02/04	356.4	4	13800	cap1	ves1	2016	1_Summer	NA	0	0	40.6816339	-37.5	139.2
AUS	5/02/2016	AUS 2016/02/05	386.75	4	11500	cap1	ves1	2016	1_Summer	NA	0	0	22.29248224	-37.3	139.1
AUS	6/02/2016	AUS 2016/02/06	410.9375	4	15755	cap1	ves1	2016	1_Summer	NA	0	0	188.1709766	-36.7	137.1
AUS	7/02/2016	AUS 2016/02/07	376	3	8050	cap1	ves1	2016	1_Summer	NA	0	0	64.76562819	-36.5	136.4
AUS	10/02/2016	AUS 2016/02/10	401.3571429	4	10350	cap2	ves1	2016	1_Summer	NA	0	0	NA	-35.5	134.9
AUS	11/02/2016	AUS 2016/02/11	457.1111111	3	13225	cap2	ves1	2016	1_Summer	NA	0	0	151.5817613	-34.9	133.4
AUS	12/02/2016	AUS 2016/02/12	387.2	2	9200	cap2	ves1	2016	1_Summer	NA	0	0	4.81603342	-34.9	133.4
AUS	13/02/2016	AUS 2016/02/13	429.2857143	4	13800	cap2	ves1	2016	1_Summer	NA	0	0	31.08226801	-34.6	133.2
AUS	15/02/2016	AUS 2016/02/15	454.6	2	11500	cap2	ves1	2016	1_Summer	NA	0	0	NA	-35.9	135.6
AUS	16/02/2016	AUS 2016/02/16	370.75	3	13800	cap2	ves1	2016	1_Summer	NA	0	0	123.6503069	-36.6	136.7
AUS	17/02/2016	AUS 2016/02/17	375.7142857	2	14950	cap2	ves1	2016	1_Summer	NA	0	0	73.63618955	-36.3	136.0
AUS	18/02/2016	AUS 2016/02/18	437.0833333	3	14950	cap2	ves1	2016	1_Summer	NA	0	0	67.41840907	-35.8	135.5
AUS	19/02/2016	AUS 2016/02/19	457.3571429	3	14950	cap2	ves1	2016	1_Summer	NA	0	0	2.300917088	-35.8	135.6
AUS	21/02/2016	AUS 2016/02/21	461.3571429	3	12650	cap2	ves1	2016	1_Summer	NA	0	0	NA	-35.5	134.8
AUS	22/02/2016	AUS 2016/02/22	428.3888889	3	13800	cap2	ves1	2016	1_Summer	NA	0	0	146.4385373	-34.9	133.4
AUS	23/02/2016	AUS 2016/02/23	393	1	9200	cap2	ves1	2016	1_Summer	NA	0	0	3.990572619	-34.9	133.4
AUS	24/02/2016	AUS 2016/02/24	420.7142857	3	14950	cap2	ves1	2016	1_Summer	NA	0	0	29.84557023	-34.6	133.2
AUS	26/02/2016	AUS 2016/02/26	417.75	5	16100	cap2	ves1	2016	1_Summer	NA	0	0	NA	-36.5	136.2
AUS	27/02/2016	AUS 2016/02/27	416.1	3	11500	cap2	ves1	2016	1_Summer	NA	0	0	58.63108672	-36.7	136.8
AUS	28/02/2016	AUS 2016/02/28	419.9285714	3	12650	cap2	ves1	2016	1_Summer	NA	0	0	196.293495	-37.2	138.9
AUS	29/02/2016	AUS 2016/02/29	451.9166667	4	19550	cap2	ves1	2016	1_Summer	NA	1	0	77.34429741	-37.4	138.1
AUS	1/03/2016	AUS 2016/03/01	396.15	8	23000	cap2	ves1	2016	2_Autumn	NA	1	1	31.95661413	-37.6	138.4
AUS	3/03/2016	AUS 2016/03/03	428.5	1	4600	cap2	ves1	2016	2_Autumn	NA	0	1	NA	-39.0	142.4
AUS	4/03/2016	AUS 2016/03/04	446.0714286	4	11500	cap2	ves1	2016	2_Autumn	NA	0	0	22.22266303	-39.2	142.6
AUS	5/03/2016	AUS 2016/03/05	457	4	26450	cap2	ves1	2016	2_Autumn	NA	0	0	79.88659373	-39.8	143.1
AUS	7/03/2016	AUS 2016/03/07	479.25	4	14950	cap2	ves1	2016	2_Autumn	NA	0	0	502.5632851	-38.4	148.6
AUS	9/03/2016	AUS 2016/03/09	425.0833333	3	16100	cap2	ves1	2016	2_Autumn	NA	0	0	60.46955448	-38.2	149.3
AUS	10/03/2016	AUS 2016/03/10	405.0555556	3	27945	cap2	ves1	2016	2_Autumn	NA	0	0	18.23986497	-38.2	149.5
AUS	11/03/2016	AUS 2016/03/11	445	1	2645	cap2	ves1	2016	2_Autumn	NA	0	0	9.362269049	-38.2	149.6
AUS	12/03/2016	AUS 2016/03/12	445.2	2	11500	cap1	ves1	2016	2_Autumn	NA	0	0	NA	-37.8	150.2
AUS	14/03/2016	AUS 2016/03/14	415.9166667	4	13455	cap1	ves1	2016	2_Autumn	NA	0	0	211.2173412	-39.3	148.7
AUS	15/03/2016	AUS 2016/03/15	436.4	4	11500	cap1	ves1	2016	2_Autumn	NA	1	0	16.05042441	-39.2	148.7
AUS	16/03/2016	AUS 2016/03/16	386	2	13225	cap1	ves1	2016	2_Autumn	NA	1	1	53.36762537	-38.8	148.4
AUS	17/03/2016	AUS 2016/03/17	418.9	3	13110	cap1	ves1	2016	2_Autumn	NA	0	1	34.14837513	-38.5	148.5
AUS	18/03/2016	AUS 2016/03/18	433.8333333	3	11500	cap1	ves1	2016	2_Autumn	NA	0	0	54.20618233	-38.3	149.1
AUS	20/03/2016	AUS 2016/03/20	445.8333333	2	9200	cap1	ves1	2016	2_Autumn	NA	0	0	NA	-37.8	150.1
AUS	21/03/2016	AUS 2016/03/21	398.5833333	3	11500	cap1	ves1	2016	2_Autumn	NA	0	0	147.9978681	-38.4	148.6
AUS	22/03/2016	AUS 2016/03/22	411.3333333	3	12075	cap1	ves1	2016	2_Autumn	NA	0	0	56.34994792	-38.9	148.5
AUS	23/03/2016	AUS 2016/03/23	406	3	12650	cap1	ves1	2016	2_Autumn	NA	0	0	12.35099675	-39.0	148.6
AUS	25/03/2016	AUS 2016/03/25	436.1	2	14950	cap1	ves1	2016	2_Autumn	NA	0	0	466.081572	-40.8	143.7
AUS	26/03/2016	AUS 2016/03/26	497.9166667	3	13800	cap1	ves1	2016	2_Autumn	NA	0	0	42.44248051	-40.5	143.4
AUS	27/03/2016	AUS 2016/03/27	475.8571429	3	11500	cap1	ves1	2016	2_Autumn	NA	0	0	91.24962917	-41.2	144.1
AUS	28/03/2016	AUS 2016/03/28	446.1	4	23000	cap1	ves1	2016	2_Autumn	NA	0	0	98.9907435	-42.0	144.6
AUS	30/03/2016	AUS 2016/03/30	465	1	11615	cap1	ves1	2016	2_Autumn	NA	0	0	NA	-43.2	145.2
AUS	31/03/2016	AUS 2016/03/31	487	4	24150	cap1	ves1	2016	2_Autumn	NA	0	0	177.2255128	-41.7	144.5
AUS	1/04/2016	AUS 2016/04/01	517.1666667	2	6900	cap1	ves1	2016	2_Autumn	NA	1	0	35.78191437	-42.0	144.6
AUS	2/04/2016	AUS 2016/04/02	454.4444444	5	21275	cap1	ves1	2016	2_Autumn	NA	1	1	26.94369044	-42.2	144.7
AUS	4/04/2016	AUS 2016/04/04	517	2	6900	cap1	ves1	2016	2_Autumn	NA	1	1	NA	-41.4	144.3
AUS	5/04/2016	AUS 2016/04/05	464.5	1	5750	cap1	ves1	2016	2_Autumn	NA	1	1	2.882258697	-41.4	144.3
AUS	6/04/2016	AUS 2016/04/06	420.6	3	12650	cap1	ves1	2016	2_Autumn	NA	0	1	143.4613484	-40.3	143.4
AUS	7/04/2016	AUS 2016/04/07	386.1428571	2	9775	cap1	ves1	2016	2_Autumn	NA	0	0	74.50788961	-39.7	143.1
AUS	8/04/2016	AUS 2016/04/08	433.3571429	2	12075	cap1	ves1	2016	2_Autumn	NA	0	0	136.8003767	-38.8	141.9
AUS	9/04/2016	AUS 2016/04/09	441.2142857	4	11500	cap1	ves1	2016	2_Autumn	NA	0	0	59.85627551	-39.1	142.5
AUS	10/04/2016	AUS 2016/04/10	452.4	5	21850	cap1	ves1	2016	2_Autumn	NA	0	0	124.2920831	-40.1	143.2
AUS	14/04/2016	AUS 2016/04/14	446.1666667	2	9200	cap2	ves1	2016	2_Autumn	NA	0	0	NA	-40.9	148.8
AUS	15/04/2016	AUS 2016/04/15	441.7857143	5	14950	cap2	ves1	2016	2_Autumn	NA	0	0	171.6697935	-39.3	148.7
AUS	16/04/2016	AUS 2016/04/16	448.8	4	17250	cap2	ves1	2016	2_Autumn	NA	0	0	32.5730563	-39.6	148.6
AUS	17/04/2016	AUS 2016/04/17	393.6666667	4	11500	cap2	ves1	2016	2_Autumn	NA	0	0	22.81482497	-39.7	148.4
AUS	18/04/2016	AUS 2016/04/18	400.3333333	3	14950	cap2	ves1	2016	2_Autumn	NA	0	0	178.5461775	-38.3	149.2
AUS	20/04/2016	AUS 2016/04/20	432.4166667	1	13800	cap2	ves1	2016	2_Autumn	NA	0	0	NA	-37.8	150.2
AUS	21/04/2016	AUS 2016/04/21	413.3333333	3	14950	cap2	ves1	2016	2_Autumn	NA	0	0	96.55753055	-37.1	149.5
AUS	22/04/2016	AUS 2016/04/22	439.2857143	4	14950	cap2	ves1	2016	2_Autumn	NA	0	0	156.9437926	-38.4	148.6
AUS	22/05/2016	AUS 2016/05/22	438.7777778	2	20700	cap1	ves1	2016	2_Autumn	NA	0	0	NA	-38.0	149.8
AUS	7/10/2016	AUS 2016/10/07	420.1	2	12650	cap2	ves1	2016	4_Spring	NA	0	0	NA	-37.8	150.1
AUS	8/10/2016	AUS 2016/10/08	440.5	2	13800	cap2	ves1	2016	4_Spring	NA	0	0	67.01248752	-38.2	149.5
AUS	9/10/2016	AUS 2016/10/09	471	5	17250	cap2	ves1	2016	4_Spring	NA	0	0	89.04461494	-38.6	148.7
AUS	10/10/2016	AUS 2016/10/10	391.6666667	2	4600	cap2	ves1	2016	4_Spring	NA	0	0	86.52728474	-39.4	148.8
AUS	13/10/2016	AUS 2016/10/13	532.0833333	4	24150	cap2	ves1	2016	4_Spring	NA	0	0	NA	-41.5	143.8
AUS	14/10/2016	AUS 2016/10/14	506.5	2	6900	cap2	ves1	2016	4_Spring	NA	0	0	162.9321692	-42.7	145.0
AUS	15/10/2016	AUS 2016/10/15	485.8	3	19550	cap2	ves1	2016	4_Spring	NA	0	0	27.33755233	-42.9	145.1
AUS	16/10/2016	AUS 2016/10/16	428.5	1	10350	cap2	ves1	2016	4_Spring	NA	0	0	199.353222	-41.1	144.7
AUS	17/10/2016	AUS 2016/10/17	466.3333333	1	8050	cap2	ves1	2016	4_Spring	NA	0	0	139.0638737	-42.4	144.3
AUS	18/10/2016	AUS 2016/10/18	448.7	3	21850	cap2	ves1	2016	4_Spring	NA	0	0	39.70783184	-42.0	144.5
AUS	19/10/2016	AUS 2016/10/19	420.6	3	11500	cap2	ves1	2016	4_Spring	NA	0	0	47.72558946	-41.6	144.6
AUS	22/10/2016	AUS 2016/10/22	465.7	3	11500	cap2	ves1	2016	4_Spring	NA	0	0	NA	-44.1	146.5
AUS	23/10/2016	AUS 2016/10/23	519.75	3	9200	cap2	ves1	2016	4_Spring	NA	0	0	39.76088909	-43.9	146.0
AUS	24/10/2016	AUS 2016/10/24	489.3	7	27600	cap2	ves1	2016	4_Spring	NA	0	0	136.4141346	-42.9	145.1
AUS	25/10/2016	AUS 2016/10/25	462.375	4	14950	cap2	ves1	2016	4_Spring	NA	0	0	86.38419226	-42.2	144.7
AUS	26/10/2016	AUS 2016/10/26	508.6666667	2	12650	cap2	ves1	2016	4_Spring	NA	0	0	41.99994006	-42.4	144.3
AUS	29/10/2016	AUS 2016/10/29	412.5	2	4945	cap1	ves1	2016	4_Spring	NA	0	0	NA	-38.8	142.0
AUS	31/10/2016	AUS 2016/10/31	447.8333333	3	12650	cap1	ves1	2016	4_Spring	NA	0	0	286.5175652	-37.5	139.2
AUS	1/11/2016	AUS 2016/11/01	411.8333333	3	11500	cap1	ves1	2016	4_Spring	NA	1	0	31.99859125	-37.3	139.0
AUS	2/11/2016	AUS 2016/11/02	452.1666667	4	12650	cap1	ves1	2016	4_Spring	NA	0	1	151.9960598	-36.8	137.4
AUS	3/11/2016	AUS 2016/11/03	421.0833333	4	13800	cap1	ves1	2016	4_Spring	NA	1	0	70.19775343	-36.6	136.6
AUS	4/11/2016	AUS 2016/11/04	470.0833333	3	14950	cap1	ves1	2016	4_Spring	NA	0	1	117.8245295	-36.0	135.6
AUS	5/11/2016	AUS 2016/11/05	441.8333333	3	14950	cap1	ves1	2016	4_Spring	NA	0	0	40.35485613	-35.7	135.3
AUS	13/11/2016	AUS 2016/11/13	432.6875	5	14950	cap1	ves1	2016	4_Spring	NA	0	0	NA	-36.1	135.8
AUS	14/11/2016	AUS 2016/11/14	457.25	4	10350	cap1	ves1	2016	4_Spring	NA	0	0	39.0254179	-36.4	136.1
AUS	15/11/2016	AUS 2016/11/15	436.7142857	3	11500	cap1	ves1	2016	4_Spring	NA	0	0	149.2664979	-37.0	137.6
AUS	16/11/2016	AUS 2016/11/16	455.4166667	4	13800	cap1	ves1	2016	4_Spring	NA	0	0	147.0371926	-37.4	139.1
AUS	17/11/2016	AUS 2016/11/17	423.0833333	2	13800	cap1	ves1	2016	4_Spring	NA	0	0	45.64455133	-37.7	139.6
AUS	19/11/2016	AUS 2016/11/19	475.6428571	4	11500	cap1	ves1	2016	4_Spring	NA	0	0	NA	-39.1	142.5
AUS	20/11/2016	AUS 2016/11/20	448.5	4	11500	cap1	ves1	2016	4_Spring	NA	0	0	95.45820564	-39.8	143.1
AUS	21/11/2016	AUS 2016/11/21	500.5833333	5	17250	cap1	ves1	2016	4_Spring	NA	0	0	133.6501331	-40.9	143.8
AUS	22/11/2016	AUS 2016/11/22	461.7857143	3	18400	cap1	ves1	2016	4_Spring	NA	0	0	75.42643547	-41.5	144.3
AUS	23/11/2016	AUS 2016/11/23	492.5	3	14950	cap1	ves1	2016	4_Spring	NA	0	0	55.42707299	-41.9	144.7
AUS	25/11/2016	AUS 2016/11/25	510.25	3	11500	cap1	ves1	2016	4_Spring	NA	0	0	NA	-42.5	144.8
AUS	26/11/2016	AUS 2016/11/26	515.5714286	3	18055	cap1	ves1	2016	4_Spring	NA	0	0	158.2840677	-41.1	144.1
AUS	27/11/2016	AUS 2016/11/27	477.1666667	3	8050	cap1	ves1	2016	4_Spring	NA	0	0	124.147258	-40.2	143.3
AUS	28/11/2016	AUS 2016/11/28	451.2142857	3	13800	cap1	ves1	2016	4_Spring	NA	0	0	52.06489485	-39.8	143.1
AUS	29/11/2016	AUS 2016/11/29	502	2	9200	cap1	ves1	2016	4_Spring	NA	0	0	67.53280069	-40.3	143.4
AUS	2/12/2016	AUS 2016/12/02	636	6	27600	cap2	ves1	2016	1_Summer	NA	0	0	NA	-41.4	144.3
AUS	4/12/2016	AUS 2016/12/04	461.8888889	3	26450	cap2	ves1	2016	1_Summer	NA	0	0	6.068905771	-41.5	144.4
AUS	5/12/2016	AUS 2016/12/05	480	2	11500	cap2	ves1	2016	1_Summer	NA	0	0	NA	-43.4	148.8
AUS	6/12/2016	AUS 2016/12/06	419.8	3	14950	cap2	ves1	2016	1_Summer	NA	0	0	56.8778551	-43.9	148.6
AUS	7/12/2016	AUS 2016/12/07	457.1666667	3	9200	cap2	ves1	2016	1_Summer	NA	0	0	365.9422999	-42.2	144.7
AUS	9/12/2016	AUS 2016/12/09	470.4375	3	9200	cap2	ves1	2016	1_Summer	NA	0	0	124.7972436	-43.2	145.3
AUS	10/12/2016	AUS 2016/12/10	487.5	6	19550	cap2	ves1	2016	1_Summer	NA	0	0	62.0190371	-43.7	145.7
AUS	11/12/2016	AUS 2016/12/11	526	1	11500	cap2	ves1	2016	1_Summer	NA	0	0	NA	-41.4	144.8
AUS	12/12/2016	AUS 2016/12/12	426	4	14950	cap2	ves1	2016	1_Summer	NA	0	0	26.08509283	-41.6	144.6
AUS	13/12/2016	AUS 2016/12/13	467.75	1	14950	cap2	ves1	2016	1_Summer	NA	0	0	108.1849723	-42.6	144.9
AUS	14/12/2016	AUS 2016/12/14	448	1	8050	cap2	ves1	2016	1_Summer	NA	0	0	72.99414113	-43.2	145.2
AUS	15/12/2016	AUS 2016/12/15	448	2	3450	cap2	ves1	2016	1_Summer	NA	0	0	90.41226969	-43.6	146.1
AUS	16/12/2016	AUS 2016/12/16	495.5833333	2	13800	cap2	ves1	2016	1_Summer	NA	0	0	94.69686937	-44.1	147.1
AUS	17/12/2016	AUS 2016/12/17	517.1875	6	20125	cap2	ves1	2016	1_Summer	NA	0	0	144.0985749	-43.1	148.2
AUS	19/12/2016	AUS 2016/12/19	392.4166667	3	12420	cap2	ves1	2016	1_Summer	NA	0	0	NA	-42.3	148.7
AUS	20/12/2016	AUS 2016/12/20	424.6363636	5	21505	cap2	ves1	2016	1_Summer	NA	0	0	9.375802922	-42.3	148.7
FRA	27/03/2010	FRA 2010/03/27	536	2	2480	cap3	ves2	2010	2_Autumn	obs1	1	1	NA	-37.7	77.9
FRA	4/04/2010	FRA 2010/04/04	520	1	2200	cap3	ves2	2010	2_Autumn	obs1	1	1	181.1552701	-39.3	77.6
FRA	14/03/2011	FRA 2011/03/14	198	2	3705	cap3	ves2	2011	2_Autumn	obs2	0	1	NA	-37.7	77.9
FRA	15/03/2011	FRA 2011/03/15	214	2	3425	cap3	ves2	2011	2_Autumn	obs2	0	0	0	-37.7	77.9
FRA	16/03/2011	FRA 2011/03/16	290	2	3205	cap3	ves2	2011	2_Autumn	obs2	0	0	0.029409209	-37.7	77.9
FRA	17/03/2011	FRA 2011/03/17	296	2	2700	cap3	ves2	2011	2_Autumn	obs2	1	0	6.700373022	-37.7	77.8
FRA	17/11/2011	FRA 2011/11/17	540	2	3475	cap3	ves2	2011	4_Spring	obs5	1	1	NA	-37.7	77.9
FRA	18/11/2011	FRA 2011/11/18	148	3	2225	cap3	ves2	2011	4_Spring	obs5	1	1	31.65968702	-37.9	77.6
FRA	19/11/2011	FRA 2011/11/19	380.8333333	3	4925	cap3	ves2	2011	4_Spring	obs5	1	1	31.65968702	-37.7	77.9
FRA	20/11/2011	FRA 2011/11/20	135.8333333	2	2650	cap3	ves2	2011	4_Spring	obs5	0	1	34.38789582	-37.9	77.6
FRA	21/11/2011	FRA 2011/11/21	127.1428571	3	5925	cap3	ves2	2011	4_Spring	obs5	0	0	24.66381573	-37.8	77.8
FRA	23/11/2011	FRA 2011/11/23	109.1666667	2	4750	cap3	ves2	2011	4_Spring	obs5	0	0	100.8165732	-38.7	77.5
FRA	24/11/2011	FRA 2011/11/24	387.7777778	2	5100	cap3	ves2	2011	4_Spring	obs5	1	0	50.960991	-39.1	77.7
FRA	25/11/2011	FRA 2011/11/25	120.7142857	1	7750	cap3	ves2	2011	4_Spring	obs5	1	1	16.78251098	-39.0	77.7
FRA	26/11/2011	FRA 2011/11/26	116.4285714	1	7875	cap3	ves2	2011	4_Spring	obs5	0	1	0	-39.0	77.7
FRA	27/11/2011	FRA 2011/11/27	119.2857143	1	7825	cap3	ves2	2011	4_Spring	obs5	1	0	0	-39.0	77.7
FRA	28/11/2011	FRA 2011/11/28	151.4285714	3	2850	cap3	ves2	2011	4_Spring	obs5	0	1	31.71207062	-38.7	77.6
FRA	9/11/2012	FRA 2012/11/09	562.5	1	3125	cap3	ves2	2012	4_Spring	obs3	0	0	NA	-37.7	77.9
FRA	18/11/2012	FRA 2012/11/18	121.6666667	3	5900	cap3	ves2	2012	4_Spring	obs3	1	0	145.6970923	-39.0	77.7
FRA	14/04/2013	FRA 2013/04/14	350.0833333	2	2375	cap3	ves2	2013	2_Autumn	obs4	1	0	NA	-37.7	77.9
FRA	3/01/2015	FRA 2015/01/03	167.3611111	1	1800	cap3	ves2	2015	1_Summer	obs5	1	1	NA	-37.8	77.5
FRA	4/01/2015	FRA 2015/01/04	213.7297297	3	1850	cap3	ves2	2015	1_Summer	obs5	1	1	6.923814703	-37.8	77.5
FRA	5/01/2015	FRA 2015/01/05	278.875	2	1600	cap3	ves2	2015	1_Summer	obs5	1	1	7.654026198	-37.9	77.6
FRA	27/02/2015	FRA 2015/02/27	154.8809524	2	2100	cap3	ves2	2015	1_Summer	obs3	1	1	NA	-37.9	77.5
FRA	28/02/2015	FRA 2015/02/28	160.6875	3	1325	cap3	ves2	2015	1_Summer	obs3	1	1	2.363379078	-37.8	77.5
FRA	3/03/2015	FRA 2015/03/03	222.125	3	400	cap3	ves2	2015	2_Autumn	obs3	1	1	8.788074159	-37.8	77.6
FRA	5/03/2015	FRA 2015/03/05	190.3030303	2	1650	cap3	ves2	2015	2_Autumn	obs3	1	1	2.154883042	-37.8	77.6
FRA	6/03/2015	FRA 2015/03/06	203.5925926	3	1350	cap3	ves2	2015	2_Autumn	obs3	1	1	7.343598455	-37.9	77.6
FRA	7/03/2015	FRA 2015/03/07	204.8	1	750	cap3	ves2	2015	2_Autumn	obs3	0	1	12.13183469	-37.8	77.5
FRA	9/03/2015	FRA 2015/03/09	99.52727273	1	1975	cap3	ves2	2015	2_Autumn	obs3	0	0	11.54409445	-37.9	77.5
FRA	10/03/2015	FRA 2015/03/10	317.5882353	1	1050	cap3	ves2	2015	2_Autumn	obs3	1	0	12.38304948	-37.8	77.5
FRA	11/03/2015	FRA 2015/03/11	453.375	1	600	cap3	ves2	2015	2_Autumn	obs3	1	1	2.170193809	-37.8	77.6
FRA	12/03/2015	FRA 2015/03/12	353.8666667	2	1100	cap3	ves2	2015	2_Autumn	obs3	0	1	7.455680903	-37.8	77.5
FRA	13/03/2015	FRA 2015/03/13	534	2	1600	cap3	ves2	2015	2_Autumn	obs3	0	0	33.28455009	-37.7	77.8
FRA	14/03/2015	FRA 2015/03/14	456	1	1200	cap3	ves2	2015	2_Autumn	obs3	1	0	27.98881623	-37.8	77.5
FRA	16/03/2015	FRA 2015/03/16	252.7	2	500	cap3	ves2	2015	2_Autumn	obs3	1	1	6.259081986	-37.8	77.5
FRA	17/03/2015	FRA 2015/03/17	545.6842105	2	1900	cap3	ves2	2015	2_Autumn	obs3	0	1	33.76506236	-37.7	77.8
FRA	18/03/2015	FRA 2015/03/18	541.5882353	2	1700	cap3	ves2	2015	2_Autumn	obs3	1	0	2.89280193	-37.7	77.8
FRA	19/03/2015	FRA 2015/03/19	670.1818182	3	1100	cap3	ves2	2015	2_Autumn	obs3	1	1	45.76237619	-38.1	77.7
FRA	20/03/2015	FRA 2015/03/20	322.4545455	4	775	cap3	ves2	2015	2_Autumn	obs3	1	1	77.98662227	-38.8	77.6
FRA	21/03/2015	FRA 2015/03/21	237.5833333	1	850	cap3	ves2	2015	2_Autumn	obs3	1	1	14.52526127	-38.7	77.4
FRA	22/03/2015	FRA 2015/03/22	152	1	2000	cap3	ves2	2015	2_Autumn	obs3	1	1	11.20162778	-38.8	77.5
FRA	23/03/2015	FRA 2015/03/23	242.5384615	3	1600	cap3	ves2	2015	2_Autumn	obs3	1	1	4.155403568	-38.8	77.5
FRA	24/03/2015	FRA 2015/03/24	188.9375	2	1475	cap3	ves2	2015	2_Autumn	obs3	0	1	97.11641594	-37.9	77.6
FRA	25/03/2015	FRA 2015/03/25	285.5333333	2	1600	cap3	ves2	2015	2_Autumn	obs3	0	0	3.948672917	-37.9	77.6
FRA	26/03/2015	FRA 2015/03/26	316.8965517	2	1825	cap3	ves2	2015	2_Autumn	obs3	0	0	6.700324096	-37.8	77.6
FRA	27/03/2015	FRA 2015/03/27	357.0769231	2	1950	cap3	ves2	2015	2_Autumn	obs3	0	0	4.260648464	-37.8	77.6
FRA	28/03/2015	FRA 2015/03/28	356.6428571	3	1650	cap3	ves2	2015	2_Autumn	obs3	0	0	9.701591654	-37.9	77.6
FRA	29/03/2015	FRA 2015/03/29	259.5357143	3	1500	cap3	ves2	2015	2_Autumn	obs3	0	0	5.669508644	-37.8	77.6
FRA	30/03/2015	FRA 2015/03/30	542.2142857	1	1250	cap3	ves2	2015	2_Autumn	obs3	0	0	26.54251506	-37.7	77.8
FRA	31/03/2015	FRA 2015/03/31	169.55	2	2000	cap3	ves2	2015	2_Autumn	obs3	0	0	34.83555107	-37.9	77.5
FRA	1/04/2015	FRA 2015/04/01	204.8064516	2	1725	cap3	ves2	2015	2_Autumn	obs3	0	0	5.943144223	-37.9	77.6
FRA	2/04/2015	FRA 2015/04/02	340.9411765	2	1150	cap3	ves2	2015	2_Autumn	obs3	0	0	12.2480028	-37.8	77.5
FRA	3/04/2015	FRA 2015/04/03	189.0714286	2	700	cap3	ves2	2015	2_Autumn	obs3	0	0	3.872241805	-37.8	77.5
FRA	4/04/2015	FRA 2015/04/04	141.4411765	2	1700	cap3	ves2	2015	2_Autumn	obs3	1	0	99.77627703	-38.7	77.5
FRA	5/04/2015	FRA 2015/04/05	176.9722222	2	2125	cap3	ves2	2015	2_Autumn	obs3	1	1	2.357057126	-38.7	77.5
FRA	6/04/2015	FRA 2015/04/06	100.6382979	1	2350	cap3	ves2	2015	2_Autumn	obs3	1	1	7.888977715	-38.7	77.6
FRA	7/04/2015	FRA 2015/04/07	162	2	1400	cap3	ves2	2015	2_Autumn	obs3	1	1	9.832197869	-38.7	77.5
FRA	8/04/2015	FRA 2015/04/08	81.48648649	1	1850	cap3	ves2	2015	2_Autumn	obs3	0	1	86.32976226	-37.9	77.5
FRA	9/04/2015	FRA 2015/04/09	128	1	400	cap3	ves2	2015	2_Autumn	obs3	0	0	4.316221403	-37.9	77.6
FRA	11/04/2015	FRA 2015/04/11	140.0681818	2	1600	cap3	ves2	2015	2_Autumn	obs3	0	0	8.532305413	-37.8	77.6
FRA	12/04/2015	FRA 2015/04/12	306.2222222	3	450	cap3	ves2	2015	2_Autumn	obs3	0	0	5.16065078	-37.8	77.6
FRA	13/04/2015	FRA 2015/04/13	98.71875	5	2625	cap3	ves2	2015	2_Autumn	obs3	1	0	93.67261962	-38.7	77.5
FRA	14/04/2015	FRA 2015/04/14	145.55	3	2400	cap3	ves2	2015	2_Autumn	obs3	1	1	6.779365331	-38.7	77.5
FRA	15/04/2015	FRA 2015/04/15	55.47619048	2	525	cap3	ves2	2015	2_Autumn	obs3	1	1	0.692505546	-38.7	77.5
FRA	14/03/2016	FRA 2016/03/14	343.44	3	1550	cap3	ves2	2016	2_Autumn	obs6	1	1	NA	-37.8	77.6
FRA	15/03/2016	FRA 2016/03/15	112.0666667	2	2250	cap3	ves2	2016	2_Autumn	obs6	1	1	12.99985928	-37.9	77.5
FRA	17/03/2016	FRA 2016/03/17	170.4736842	2	950	cap3	ves2	2016	2_Autumn	obs6	1	1	7.101585437	-37.9	77.6
FRA	18/03/2016	FRA 2016/03/18	223.6764706	3	1750	cap3	ves2	2016	2_Autumn	obs6	1	1	11.1161302	-37.8	77.5
FRA	20/03/2016	FRA 2016/03/20	141.9782609	3	2150	cap3	ves2	2016	2_Autumn	obs6	0	1	2.726562199	-37.8	77.5
FRA	21/03/2016	FRA 2016/03/21	112.6111111	2	1800	cap3	ves2	2016	2_Autumn	obs6	1	0	8.436914107	-37.9	77.5
FRA	22/03/2016	FRA 2016/03/22	65.25581395	2	1550	cap3	ves2	2016	2_Autumn	obs6	1	1	1.363283634	-37.9	77.5
FRA	23/03/2016	FRA 2016/03/23	115.8857143	2	1750	cap3	ves2	2016	2_Autumn	obs6	1	1	4.09913592	-37.9	77.6
FRA	25/03/2016	FRA 2016/03/25	109.96	2	1250	cap3	ves2	2016	2_Autumn	obs6	1	1	6.46511665	-37.9	77.5
FRA	27/03/2016	FRA 2016/03/27	164.125	3	1600	cap3	ves2	2016	2_Autumn	obs6	1	1	10.39878868	-37.8	77.6
FRA	28/03/2016	FRA 2016/03/28	158.5333333	1	1500	cap3	ves2	2016	2_Autumn	obs6	1	1	4.493817601	-37.8	77.5
FRA	29/03/2016	FRA 2016/03/29	127.1176471	1	850	cap3	ves2	2016	2_Autumn	obs6	1	1	0.838556118	-37.8	77.5
FRA	30/03/2016	FRA 2016/03/30	231.1875	1	800	cap3	ves2	2016	2_Autumn	obs6	1	1	0.964001821	-37.8	77.5
FRA	1/04/2016	FRA 2016/04/01	127.5	1	1700	cap3	ves2	2016	2_Autumn	obs6	1	1	1.281894417	-37.8	77.6
FRA	2/04/2016	FRA 2016/04/02	355.4090909	3	1600	cap3	ves2	2016	2_Autumn	obs6	1	1	10.22073469	-37.7	77.7
FRA	3/04/2016	FRA 2016/04/03	406.5294118	4	1400	cap3	ves2	2016	2_Autumn	obs6	1	1	7.46198124	-37.8	77.7
FRA	4/04/2016	FRA 2016/04/04	145.4615385	2	1300	cap3	ves2	2016	2_Autumn	obs6	0	1	19.22543782	-37.9	77.5
FRA	5/04/2016	FRA 2016/04/05	141.483871	2	1550	cap3	ves2	2016	2_Autumn	obs6	1	0	6.435463916	-37.9	77.6
FRA	6/04/2016	FRA 2016/04/06	118.2058824	2	1500	cap3	ves2	2016	2_Autumn	obs6	0	1	1.019806523	-37.9	77.6
FRA	7/04/2016	FRA 2016/04/07	74.26086957	2	1150	cap3	ves2	2016	2_Autumn	obs6	0	0	7.183910856	-37.9	77.5
FRA	8/04/2016	FRA 2016/04/08	83	2	600	cap3	ves2	2016	2_Autumn	obs6	0	0	1.019865946	-37.9	77.5
FRA	10/04/2016	FRA 2016/04/10	131.5454545	3	1175	cap3	ves2	2016	2_Autumn	obs6	1	0	10.29271259	-37.8	77.6
FRA	11/04/2016	FRA 2016/04/11	134	2	1950	cap3	ves2	2016	2_Autumn	obs6	1	1	100.0783499	-38.7	77.6
FRA	12/04/2016	FRA 2016/04/12	138.725	2	2000	cap3	ves2	2016	2_Autumn	obs6	1	1	6.069581578	-38.7	77.5
FRA	13/04/2016	FRA 2016/04/13	198.8787879	3	1725	cap3	ves2	2016	2_Autumn	obs6	1	1	7.183705852	-38.7	77.5
FRA	14/04/2016	FRA 2016/04/14	350.7241379	4	1400	cap3	ves2	2016	2_Autumn	obs6	1	1	16.73844819	-38.6	77.6
FRA	15/04/2016	FRA 2016/04/15	126.1875	1	1200	cap3	ves2	2016	2_Autumn	obs6	1	1	14.36297218	-38.7	77.6
FRA	17/04/2016	FRA 2016/04/17	181.037037	1	1350	cap3	ves2	2016	2_Autumn	obs6	0	1	105.8383676	-37.8	77.6
FRA	18/04/2016	FRA 2016/04/18	154.3809524	1	700	cap3	ves2	2016	2_Autumn	obs6	0	0	8.802505793	-37.9	77.6
FRA	19/04/2016	FRA 2016/04/19	125.0689655	2	925	cap3	ves2	2016	2_Autumn	obs6	0	0	0.350673497	-37.9	77.6
FRA	20/04/2016	FRA 2016/04/20	136.5862069	2	1025	cap3	ves2	2016	2_Autumn	obs6	1	0	0.595284025	-37.9	77.6
FRA	21/04/2016	FRA 2016/04/21	181.2333333	3	1075	cap3	ves2	2016	2_Autumn	obs6	1	1	5.341489091	-37.8	77.6
FRA	22/04/2016	FRA 2016/04/22	179	1	1100	cap3	ves2	2016	2_Autumn	obs6	1	1	5.483068085	-37.8	77.5
FRA	24/04/2016	FRA 2016/04/24	553	1	1800	cap3	ves2	2016	2_Autumn	obs6	1	1	166.8278845	-39.3	77.6
FRA	25/04/2016	FRA 2016/04/25	154.6136364	1	2725	cap3	ves2	2016	2_Autumn	obs6	1	1	39.51329869	-39.0	77.8
FRA	26/04/2016	FRA 2016/04/26	172.6315789	3	1900	cap3	ves2	2016	2_Autumn	obs6	1	1	32.74637113	-38.7	77.5
FRA	27/04/2016	FRA 2016/04/27	160.4186047	3	2150	cap3	ves2	2016	2_Autumn	obs6	1	1	98.95694538	-38.7	76.4
FRA	28/04/2016	FRA 2016/04/28	594.1891892	3	3325	cap3	ves2	2016	2_Autumn	obs6	0	1	124.429639	-39.3	77.6
FRA	29/04/2016	FRA 2016/04/29	677.4210526	4	1750	cap3	ves2	2016	2_Autumn	obs6	1	0	8.483321102	-39.2	77.7
FRA	30/04/2016	FRA 2016/04/30	229.0851064	1	3150	cap3	ves2	2016	2_Autumn	obs6	1	1	24.5221426	-39.0	77.8
FRA	1/05/2016	FRA 2016/05/01	697.1666667	3	600	cap3	ves2	2016	2_Autumn	obs6	1	1	26.66144928	-38.8	77.6
FRA	2/05/2016	FRA 2016/05/02	608.75	1	400	cap3	ves2	2016	2_Autumn	obs6	1	1	14.03603614	-38.7	77.6
FRA	3/05/2016	FRA 2016/05/03	568	2	500	cap3	ves2	2016	2_Autumn	obs6	1	1	83.54056397	-37.9	77.6
FRA	26/11/2016	FRA 2016/11/26	232.3571429	3	2800	cap3	ves2	2016	4_Spring	obs6	1	1	NA	-37.9	77.6
FRA	27/11/2016	FRA 2016/11/27	193.7179487	4	1950	cap3	ves2	2016	4_Spring	obs6	1	1	174.7385618	-37.8	75.6
FRA	28/11/2016	FRA 2016/11/28	251.8205128	5	1950	cap3	ves2	2016	4_Spring	obs6	1	1	177.2777311	-37.8	77.6
FRA	29/11/2016	FRA 2016/11/29	189.2666667	4	3750	cap3	ves2	2016	4_Spring	obs6	1	1	127.729592	-38.9	77.7
