# Supplementary material for: Killer whale (Orcinus orca) interactions with blue-eye trevalla (Hyperoglyphe antarctica) longline fisheries
Source: PeerJ. 2018 Aug 8;6:e5306. doi: 10.7717/peerj.5306 (PMC6087417; doi:10.7717/peerj.5306)
Supplement: Supplemental Information 2 [file peerj-06-5306-s003.rmd]

---
title: "DATA S1 - Tixier et al - killer whale - blue-eye trevalla"
author: "Paul Tixier"
date: "16 May 2018"
output:
  word_document: default
  pdf_document: default
  html_document: default
---

# Analysis of the occurence of killer whale interactions
### Code for Generalised Linear Models fitted to the presence/absence of killer whales per fishing day

Manuscript # 25457
" Killer whale (Orcinus orca) interactions with blue-eye trevalla (Hyperoglyphe antarctica) longline fisheries."

Paul Tixier1, Mary-Anne Lea2, Mark A. Hindell2, Christophe Guinet3, Nicolas Gasco4, Guy Duhamel4, John P.Y. Arnould1

1 Centre for Integrative Ecology, School of Life and Environmental Sciences, Deakin University, Burwood, Victoria, Australia
2 Ecology and Biodiversity Centre, Institute for Marine and Antarctic Studies, University of Tasmania, Hobart, Tasmania, Australia
3 Centre d'Etudes Biologiques de Chiz� (CEBC), UMR 7372 Universit� de la Rochelle-CNRS, Villiers-en-Bois, France
4 D�partement Adaptations du vivant, UMR BOREA, Museum National d'Histoire Naturelle, Paris, France


Package Loading

```{r setup, include=FALSE}

library(SDMTools)
library(mgcv)
library(fields)
library(maps)
library(spatstat)
library(maptools)
library(sp)
library(trip)
library(rgdal)
library(ade4)
library(tcltk)
library(tkrplot)
library(adehabitat)
library(grid)
library(gridExtra)
library(ggplot2)
library(gridBase)
library(marmap)
library(mapdata)
library(Grid2Polygons)
library(mapproj)
library(Rmisc)
library(dplyr)
library(effects)
library(tidyr)
library(plyr)
library(ggpubr)
library(MuMIn)

```

Data input

```{r}
setwd("C:/Users/LES_research211/Documents/003_ANALYSES/011_BLUE_EYE_KIW")
d1=read.csv("data_Tixier_et_al_killer_whale_blue_eye_trevalla_fisheries_interactions.csv",h=T,sep=",")
```

# Analysis


### Prepare data for modelling

Convert year as a continuous term

```{r}
d1$year=as.numeric(as.character(d1$year))
with(d1, table(year, area))
```

Convert latitudes into positive values

```{r}
d1$lat = d1$Y
d1$long = d1$X
d1$lat <- -(d1$lat)
```


# GLMs using stepwise forward selection

# Amsterdam/St Paul


Select data from Amsterdam/St Paul

```{r}
d1_fr <- subset(d1, d1$area=="FRA")
```

Range/histogram of mean latitudes per day

```{r}
range(d1_fr$lat)
hist(d1_fr$lat)
```

Range/histogram of mean longitudes per day

```{r}
range(d1_fr$long)
hist(d1_fr$long)
```

Range/histogram of mean depths per day

```{r}
range(d1_fr$depth)
hist(d1_fr$depth)
```

Range/histogram of effort per day

```{r}
range(d1_fr$effort)
hist(d1_fr$effort)
```

Range/histogram of size area fished per day

```{r}
range(d1_fr$area_size)
hist(d1_fr$area_size)
```

Range/histogram of distances from previous day

```{r}
range(d1_fr$distance)
hist(d1_fr$distance)
```


rescale all continuous terms

```{r}
datsc_fr <- d1_fr
datsc_fr$distance <- as.numeric(scale(datsc_fr$distance))
datsc_fr$lat <- as.numeric(scale(datsc_fr$lat))
datsc_fr$year <- as.numeric(scale(datsc_fr$year))
datsc_fr$long <- as.numeric(scale(datsc_fr$long))
datsc_fr$depth <- as.numeric(scale(datsc_fr$depth))
datsc_fr$area_size <- as.numeric(scale(datsc_fr$area_size))
datsc_fr$effort <- as.numeric(scale(datsc_fr$effort))
```

Null model

```{r}
glm_null_0 <- glm(kiw_pres ~ 1, 
                   family=binomial(link = "logit"), data=datsc_fr)
summary(glm_null_0)
```

Check for temporal autocorrelation

```{r}
acf(resid(glm_null_0, type="pearson"), plot=F, type="correlation")
acf(resid(glm_null_0, type="pearson"), plot=T, type="correlation")
```

Null model with presence of killer whales during previous day in interaction with the distance travelled by vessels as a structural interaction term in the null model

```{r}
glm_null <- glm(kiw_pres ~ kiw_pres_lag1*distance, 
                   family=binomial(link = "logit"), data=datsc_fr)
summary(glm_null)
```

Check for temporal autocorrelation

```{r}
acf(resid(glm_null, type="pearson"), plot=F, type="correlation")
acf(resid(glm_null, type="pearson"), plot=T, type="correlation")
```


# Single term models

Add the year effect

```{r}
glm_1.1 <- glm(kiw_pres ~ kiw_pres_lag1*distance + year, 
                   family=binomial(link = "logit"), data=datsc_fr)
summary(glm_1.1)
```

Add the season effect

```{r}
glm_1.2 <- glm(kiw_pres ~ kiw_pres_lag1*distance + season, 
                   family=binomial(link = "logit"), data=datsc_fr)
summary(glm_1.2)
```

Add the depth effect

```{r}
glm_1.3 <- glm(kiw_pres ~ kiw_pres_lag1*distance + depth, 
                   family=binomial(link = "logit"), data=datsc_fr)
summary(glm_1.3)
```

Add the latitude effect

```{r}
glm_1.4 <- glm(kiw_pres ~ kiw_pres_lag1*distance + lat, 
                   family=binomial(link = "logit"), data=datsc_fr)
summary(glm_1.4)
```

Add the longitude effect

```{r}
glm_1.5 <- glm(kiw_pres ~ kiw_pres_lag1*distance + long, 
                   family=binomial(link = "logit"), data=datsc_fr)
summary(glm_1.5)
```

Add the total effort

```{r}
glm_1.6 <- glm(kiw_pres ~ kiw_pres_lag1*distance + effort, 
                   family=binomial(link = "logit"), data=datsc_fr)
summary(glm_1.6)
```


Add the size of fished area

```{r}
glm_1.7 <- glm(kiw_pres ~ kiw_pres_lag1*distance + area_size, 
                   family=binomial(link = "logit"), data=datsc_fr)
summary(glm_1.7)
```

Model with the observer iD

```{r}
glm_1.8 <- glm(kiw_pres ~ kiw_pres_lag1*distance + observer, 
                   family=binomial(link = "logit"), data=datsc_fr)
summary(glm_1.8)
```

### AIC summary

```{r}
model.sel(list(glm_null, glm_1.1, glm_1.2, glm_1.3, glm_1.4, glm_1.5,glm_1.6,glm_1.7,glm_1.8))
```

Model with the latitude with lowest AIC

# Two terms models

```{r}
glm_2.1 <- glm(kiw_pres ~ kiw_pres_lag1*distance + lat, 
                   family=binomial(link = "logit"), data=datsc_fr)
summary(glm_2.1)
```

Model with the year

```{r}
glm_2.2 <- glm(kiw_pres ~ kiw_pres_lag1*distance + lat + year, 
                   family=binomial(link = "logit"), data=datsc_fr)
summary(glm_2.2)
```

Model with the season

```{r}
glm_2.3 <- glm(kiw_pres ~ kiw_pres_lag1*distance + lat + season, 
                   family=binomial(link = "logit"), data=datsc_fr)
summary(glm_2.3)
```

Model with the depth

```{r}
glm_2.4 <- glm(kiw_pres ~ kiw_pres_lag1*distance + lat + depth, 
                   family=binomial(link = "logit"), data=datsc_fr)
summary(glm_2.4)
```

Model with the longitude

```{r}
glm_2.5 <- glm(kiw_pres ~ kiw_pres_lag1*distance + lat + long, 
                   family=binomial(link = "logit"), data=datsc_fr)
summary(glm_2.5)
```

Model with the total effort

```{r}
glm_2.6 <- glm(kiw_pres ~ kiw_pres_lag1*distance + lat + effort, 
                   family=binomial(link = "logit"), data=datsc_fr)
summary(glm_2.6)
```

Model with the size of fished area

```{r}
glm_2.7 <- glm(kiw_pres ~ kiw_pres_lag1*distance + lat + area_size, 
                   family=binomial(link = "logit"), data=datsc_fr)
summary(glm_2.7)
```

Model with the observer

```{r}
glm_2.8 <- glm(kiw_pres ~ kiw_pres_lag1*distance + lat + observer, 
                   family=binomial(link = "logit"), data=datsc_fr)
summary(glm_2.8)
```

### AIC summary

```{r}
model.sel(list(glm_2.1, glm_2.2, glm_2.3, glm_2.4, glm_2.5,glm_2.6,glm_2.7,glm_2.8))
```

Model with the year with lowest AIC

# Three terms models

```{r}
glm_3.1 <- glm(kiw_pres ~ kiw_pres_lag1*distance + lat+year, 
                   family=binomial(link = "logit"), data=datsc_fr)
summary(glm_3.1)
```

Model with the season

```{r}
glm_3.2 <- glm(kiw_pres ~ kiw_pres_lag1*distance + lat+year+season, 
                   family=binomial(link = "logit"), data=datsc_fr)
summary(glm_3.2)
```

Model with the depth

```{r}
glm_3.3 <- glm(kiw_pres ~ kiw_pres_lag1*distance + lat+year+depth, 
                   family=binomial(link = "logit"), data=datsc_fr)
summary(glm_3.3)
```

Model with the longitude

```{r}
glm_3.4 <- glm(kiw_pres ~ kiw_pres_lag1*distance + lat+year+long, 
                   family=binomial(link = "logit"), data=datsc_fr)
summary(glm_3.4)
```

Model with the effort

```{r}
glm_3.5 <- glm(kiw_pres ~ kiw_pres_lag1*distance + lat+year+effort, 
                   family=binomial(link = "logit"), data=datsc_fr)
summary(glm_3.5)
```

Model with the size of area fished

```{r}
glm_3.6 <- glm(kiw_pres ~ kiw_pres_lag1*distance + lat+year+area_size, 
                   family=binomial(link = "logit"), data=datsc_fr)
summary(glm_3.6)
```

Model with the observer iD

```{r}
glm_3.7 <- glm(kiw_pres ~ kiw_pres_lag1*distance + lat+year+observer, 
                   family=binomial(link = "logit"), data=datsc_fr)
summary(glm_3.7)
```


### AIC summary

```{r}
model.sel(list(glm_3.1, glm_3.2, glm_3.3, glm_3.4, glm_3.5,glm_3.6,glm_3.7))
```

None of the 3 terms models further improved the AIC
The final model should be

```{r}
glm_3.1 <- glm(kiw_pres ~ kiw_pres_lag1*distance + lat+year, 
                   family=binomial(link = "logit"), data=datsc_fr)
summary(glm_3.1)
```

# Model validation

plots of residuals versus fitted values for check of linearity and homoscedasticity of variance 

```{r}
plot(fitted(glm_3.1), resid(glm_3.1), main="Residual Plot for linearity and homoscedasticity of variance",xlab="Fitted value",ylab="Residuals")
```

test for normality of the residuals

```{r}
hist(resid(glm_3.1),xlab="Residuals",main="Normality of the Residuals")
```

plot the residuals against each explanatory variables to test independency

```{r}
d1_fr2 <- subset(d1_fr, !is.na(d1_fr$distance))
plot(resid(glm_3.1)~d1_fr2$distance,pch=20,main="Residual Plot for independency 1",xlab="Distance (km)",ylab="Residuals")
plot(resid(glm_3.1)~d1_fr2$lat,pch=20,main="Residual Plot for independency 2",xlab="Latitude",ylab="Residuals")
```

Check for temporal autocorrelation

```{r}
acf(resid(glm_3.1, type="pearson"), plot=T, type="correlation")
```


# SE Australia

Select data from SE Australia

```{r}
d1_au <- subset(d1, d1$area=="AUS")
```

Range/histogram of mean latitudes per day

```{r}
range(d1_au$lat)
hist(d1_au$lat)
```

Range/histogram of mean longitudes per day

```{r}
range(d1_au$long)
hist(d1_au$long)
```

Range/histogram of mean depths per day

```{r}
range(d1_au$depth, na.rm=TRUE)
hist(d1_au$depth)
```

Range/histogram of effort per day

```{r}
range(d1_au$effort)
hist(d1_au$effort)
```

Range/histogram of size area fished per trip

```{r}
range(d1_au$area_size)
hist(d1_au$area_size)
```

Range/histogram of distances from previous day

```{r}
range(d1_au$distance,na.rm=TRUE)
hist(d1_au$distance)
```

One extreme value of distance is removed from the data used for modeling

```{r}
d1_au <- subset(d1_au, d1_au$distance<=800)
range(d1_au$distance,na.rm=TRUE)
```

rescale all continuous terms

```{r}
datsc_au <- d1_au
datsc_au$distance <- as.numeric(scale(datsc_au$distance))
datsc_au$lat <- as.numeric(scale(datsc_au$lat))
datsc_au$year <- as.numeric(scale(datsc_au$year))
datsc_au$long <- as.numeric(scale(datsc_au$long))
datsc_au$depth <- as.numeric(scale(datsc_au$depth))
datsc_au$area_size <- as.numeric(scale(datsc_au$area_size))
datsc_au$effort <- as.numeric(scale(datsc_au$effort))
```

Null model

```{r}
glm_null_0 <- glm(kiw_pres ~ 1, 
                   family=binomial(link = "logit"), data=datsc_au)
summary(glm_null_0)
```

Check for temporal autocorrelation

```{r}
acf(resid(glm_null_0, type="pearson"), plot=F, type="correlation")
acf(resid(glm_null_0, type="pearson"), plot=T, type="correlation")
```

Presence of killer whales during previous day in interaction with the distance travelled by vessels as a structural interaction term in the null model

```{r}
glm_null <- glm(kiw_pres ~ kiw_pres_lag1*distance, 
                   family=binomial(link = "logit"), data=datsc_au)
summary(glm_null)
```

Check for temporal autocorrelation

```{r}
acf(resid(glm_null, type="pearson"), plot=F, type="correlation")
acf(resid(glm_null, type="pearson"), plot=T, type="correlation")
```

# Single term models

Add the year effect

```{r}
glm_1.1 <- glm(kiw_pres ~ kiw_pres_lag1*distance + year, 
                   family=binomial(link = "logit"), data=datsc_au)
summary(glm_1.1)
```

Add the season effect

```{r}
glm_1.2 <- glm(kiw_pres ~ kiw_pres_lag1*distance + season, 
                   family=binomial(link = "logit"), data=datsc_au)
summary(glm_1.2)
```

Add the depth effect

```{r}
glm_1.3 <- glm(kiw_pres ~ kiw_pres_lag1*distance + depth, 
                   family=binomial(link = "logit"), data=datsc_au)
summary(glm_1.3)
```

Add the latitude effect

```{r}
glm_1.4 <- glm(kiw_pres ~ kiw_pres_lag1*distance + lat, 
                   family=binomial(link = "logit"), data=datsc_au)
summary(glm_1.4)
```

Add the longitude effect

```{r}
glm_1.5 <- glm(kiw_pres ~ kiw_pres_lag1*distance + long, 
                   family=binomial(link = "logit"), data=datsc_au)
summary(glm_1.5)
```

Add the total effort

```{r}
glm_1.6 <- glm(kiw_pres ~ kiw_pres_lag1*distance + effort, 
                   family=binomial(link = "logit"), data=datsc_au)
summary(glm_1.6)
```

Add the size of fished area

```{r}
glm_1.7 <- glm(kiw_pres ~ kiw_pres_lag1*distance + area_size, 
                   family=binomial(link = "logit"), data=datsc_au)
summary(glm_1.7)
```

Add the captain

```{r}
glm_1.8 <- glm(kiw_pres ~ kiw_pres_lag1*distance + captain, 
                   family=binomial(link = "logit"), data=datsc_au)
summary(glm_1.8)
```

### AIC summary

```{r}
model.sel(list(glm_null, glm_1.1, glm_1.2, glm_1.3, glm_1.4, glm_1.5,glm_1.6,glm_1.7,glm_1.8))
```

Model with the captain with lowest AIC

# Two terms models

```{r}
glm_2.1 <- glm(kiw_pres ~ kiw_pres_lag1*distance + captain, 
                   family=binomial(link = "logit"), data=datsc_au)
summary(glm_2.1)
```

Model with the year

```{r}
glm_2.2 <- glm(kiw_pres ~ kiw_pres_lag1*distance + captain + year, 
                   family=binomial(link = "logit"), data=datsc_au)
summary(glm_2.2)
```

Model with the season

```{r}
glm_2.3 <- glm(kiw_pres ~ kiw_pres_lag1*distance + captain + season, 
                   family=binomial(link = "logit"), data=datsc_au)
summary(glm_2.3)
```

Model with the depth

```{r}
glm_2.4 <- glm(kiw_pres ~ kiw_pres_lag1*distance + captain + depth, 
                   family=binomial(link = "logit"), data=datsc_au)
summary(glm_2.4)
```

Model with the longitude

```{r}
glm_2.5 <- glm(kiw_pres ~ kiw_pres_lag1*distance + captain + long, 
                   family=binomial(link = "logit"), data=datsc_au)
summary(glm_2.5)
```

Model with the total effort

```{r}
glm_2.6 <- glm(kiw_pres ~ kiw_pres_lag1*distance + captain + effort, 
                   family=binomial(link = "logit"), data=datsc_au)
summary(glm_2.6)
```

Model with the size of fished area

```{r}
glm_2.7 <- glm(kiw_pres ~ kiw_pres_lag1*distance + captain + area_size, 
                   family=binomial(link = "logit"), data=datsc_au)
summary(glm_2.7)
```

Model with the latitude

```{r}
glm_2.8 <- glm(kiw_pres ~ kiw_pres_lag1*distance + captain + lat, 
                   family=binomial(link = "logit"), data=datsc_au)
summary(glm_2.8)
```

### AIC summary

```{r}
model.sel(list(glm_2.1, glm_2.2, glm_2.3, glm_2.4, glm_2.5,glm_2.6,glm_2.7,glm_2.8))
```

Model with the effort with lowest AIC

# Three terms models

```{r}
glm_3.1 <- glm(kiw_pres ~ kiw_pres_lag1*distance + captain+effort, 
                   family=binomial(link = "logit"), data=datsc_au)
summary(glm_3.1)
```

Model with the season

```{r}
glm_3.2 <- glm(kiw_pres ~ kiw_pres_lag1*distance + captain+effort+ season, 
                   family=binomial(link = "logit"), data=datsc_au)
summary(glm_3.2)
```

Model with the depth

```{r}
glm_3.3 <- glm(kiw_pres ~ kiw_pres_lag1*distance +captain+effort+depth, 
                   family=binomial(link = "logit"), data=datsc_au)
summary(glm_3.3)
```

Model with the longitude

```{r}
glm_3.4 <- glm(kiw_pres ~ kiw_pres_lag1*distance + captain+effort+long, 
                   family=binomial(link = "logit"), data=datsc_au)
summary(glm_3.4)
```

Model with the latitude

```{r}
glm_3.5 <- glm(kiw_pres ~ kiw_pres_lag1*distance + captain+effort+lat, 
                   family=binomial(link = "logit"), data=datsc_au)
summary(glm_3.5)
```

Model with the size of area fished

```{r}
glm_3.6 <- glm(kiw_pres ~ kiw_pres_lag1*distance + captain+effort+area_size, 
                   family=binomial(link = "logit"), data=datsc_au)
summary(glm_3.6)
```

Model with the year

```{r}
glm_3.7 <- glm(kiw_pres ~ kiw_pres_lag1*distance + captain+effort+year, 
                   family=binomial(link = "logit"), data=datsc_au)
summary(glm_3.7)
```

### AIC summary

```{r}
model.sel(list(glm_3.1, glm_3.2, glm_3.3, glm_3.4, glm_3.5,glm_3.6,glm_3.7))
```

Model with the season with lowest AIC

# Four terms models

```{r}
glm_4.1 <- glm(kiw_pres ~ kiw_pres_lag1*distance + captain+effort+season, 
                   family=binomial(link = "logit"), data=datsc_au)
summary(glm_4.1)
```

Model with the year

```{r}
glm_4.2 <- glm(kiw_pres ~ kiw_pres_lag1*distance + captain+effort+season+year, 
                   family=binomial(link = "logit"), data=datsc_au)
summary(glm_4.2)
```

Model with the depth

```{r}
glm_4.3 <- glm(kiw_pres ~ kiw_pres_lag1*distance + captain+effort+season+depth, 
                   family=binomial(link = "logit"), data=datsc_au)
summary(glm_4.3)
```

Model with the longitude

```{r}
glm_4.4 <- glm(kiw_pres ~ kiw_pres_lag1*distance + captain+effort+season+long, 
                   family=binomial(link = "logit"), data=datsc_au)
summary(glm_4.4)
```

Model with the latitude

```{r}
glm_4.5 <- glm(kiw_pres ~ kiw_pres_lag1*distance + captain+effort+season+lat, 
                   family=binomial(link = "logit"), data=datsc_au)
summary(glm_4.5)
```

Model with the size of area fished

```{r}
glm_4.6 <- glm(kiw_pres ~ kiw_pres_lag1*distance + captain+effort+season+area_size, 
                   family=binomial(link = "logit"), data=datsc_au)
summary(glm_4.6)
```

### AIC summary

```{r}
model.sel(list(glm_4.1, glm_4.2, glm_4.3, glm_4.4, glm_4.5,glm_4.6))
```

None of the 4 terms models further improved the AIC

the final model should be

```{r}
glm_4.1 <- glm(kiw_pres ~ kiw_pres_lag1*distance + captain+effort+season, 
                   family=binomial(link = "logit"), data=datsc_au)
summary(glm_4.1)
```

# Model validation

plots of residuals versus fitted values for check of linearity and homoscedasticity of variance 

```{r}
plot(fitted(glm_4.1), resid(glm_4.1), main="Residual Plot for linearity and homoscedasticity of variance",xlab="Fitted value",ylab="Residuals")

#

```

test for normality of the residuals

```{r}
hist(resid(glm_4.1),xlab="Residuals",main="Normality of the Residuals")
```

plot the residuals against each explanatory variables to test independency

```{r}
plot(resid(glm_4.1)~d1_au$distance,pch=20,main="Residual Plot for independency 1",xlab="Distance (km)",ylab="Residuals")
plot(resid(glm_4.1)~d1_au$effort,pch=20,main="Residual Plot for independency 2",xlab="Effort (hooks)",ylab="Residuals")
```

Check for temporal autocorrelation

```{r}
acf(resid(glm_4.1, type="pearson"), plot=T, type="correlation")
```
