# Supplementary material for: Killer whale (Orcinus orca) interactions with blue-eye trevalla (Hyperoglyphe antarctica) longline fisheries
Source: PeerJ. 2018 Aug 8;6:e5306. doi: 10.7717/peerj.5306 (PMC6087417; doi:10.7717/peerj.5306)
Supplement: Table S1 [file peerj-06-5306-s004.xlsx]

## Sheet: Sheet1
			Amsterdam/St Paul	SE Australia
Term	Type	Unit	Range / Levels	Range / Levels
year	continuous	calendar year	[2010 : 2016]	[2010 : 2016]
season	categorical	meteorological seasons	3 summer/autumn/spring	4 summer/autumn/winter/spring
latitude	continuous	decimal ° South	[37.7 : 39.3]	[33.6 : 44.2]
longitude	continuous	decimal ° East	[76.4 : 77.9]	[131.7 : 150.4]
depth	continuous	meters	[56 : 697]	[133 : 893]
effort per day	continuous	hooks	[400 : 7875]	[1150 : 29900]
size of the fished area per day	continuous	spatial 0.1°x 0.1° cells	[1 : 5]	[1 : 8]
distance from previous fishing day within trips	continuous	kilometers	[0 : 146]	[0.7 : 680]
data collection	categorical	observers/captains	4 observers	2 captains
