# Supplementary material for: Killer whale (Orcinus orca) interactions with blue-eye trevalla (Hyperoglyphe antarctica) longline fisheries
Source: PeerJ. 2018 Aug 8;6:e5306. doi: 10.7717/peerj.5306 (PMC6087417; doi:10.7717/peerj.5306)
Supplement: Table S2 — Continuous predictors were the year, the latitude, the longitude, the depth at which vessels operated during fishing days, as well as the distance travelled from one day to the next and the daily fishing effort. The time of year vessels operated was tested through the Season as a categorical predictor, with the effects of autumn, winter and spring tested against the summer effect. The identity of the person who collected the data, which was a fishery observer in Amsterdam/St. Paul and the captain in SE Australia, was included as a categorical predictor. Outputs are provided for predictors that were included in the final model after a forward stepwise AIC selection, “ns” indicates that the predictor was not selected in the final model, and (-) indicates that the predictor was not tested. [file peerj-06-5306-s005.xlsx]

## Sheet: Sheet1
	Amsterdam/St Paul				SE Australia
Predictors	Estimate	SE	z	P	Estimate	SE	z	P
intercept	-0.1333	0.3907	-0.341	0.73291	-1.34286	0.19709	-6.813	< 0.001
killer whale presence (previous day)	1.5469	0.5162	2.997	0.00273	2.51863	0.21687	11.613	< 0.001
distance travelled (previous day)	0.4571	0.5847	0.782	0.43432	-0.32976	0.16354	-2.016	0.043763
killer whale presence * distance travelled (previous day)	-0.8057	0.6273	-1.284	0.199	-1.04275	0.32221	-3.236	0.001211
year	0.5061	0.2824	1.792	0.07314	ns
season: autumn	ns				-0.16283	0.25565	-0.637	0.52418
season: winter	-				-0.62747	0.39094	-1.605	0.108488
season: spring	ns				-0.53156	0.24745	-2.148	0.031705
latitude	0.8251	0.3271	2.523	0.01164	ns
longitude	ns				ns
depth	ns				ns
effort	ns				0.38079	0.09917	3.84	< 0.001
size of area fished	ns				ns
observer	ns				-
captain: captain 2	-				-1.21239	0.2293	-5.287	< 0.001
